# Supplementary material for: Recognition of Pep-13/25 MAMPs of Phytophthora localizes to an RLK locus in Solanum microdontum
Source: Front Plant Sci. 2023 Jan 12;13:1037030. doi: 10.3389/fpls.2022.1037030 (PMC9879208; doi:10.3389/fpls.2022.1037030)
Supplement: Supplementary file 4 [file Table_1.xlsx]

## Sheet: Table S1,Pep13,25 scoring table
Table S1. Pep13/25 scoring table
Species	Genotype	Pep13	Pep25	Water
Nicotiana Benthamiana		-	-	-
Nicotiana tabacum	cv. Glutinosa	-	-	-
Nicotiana tabacum	cv. Rustica	-	-	-
Nicotiana tabacum	cv. White burley	-	-	-
Nicotiana tabacum	cv. Cleveland	-	-	-
Nicotiana tabacum	cv. Samsun	-	-	-
Nicotiana tabacum	cv. Xanthii	-	-	-
Nicotiana tabacum	cv. Sr1	-	-	-
Capsicum. chinense	CGN16836	-	-	-
Capsicum. annuum	CGN16796	-	-	-
Capsicum. baccatum	CGN16973	-	-	-
Capsicum. frutescens	CGN19199	-	-	-
Capsicum. frutescens	CGN19230	-	-	-
Capsicum. pubescens	CGN19243	-	-	-
Capsicum. chacoense	CGN20493	-	-	-
Capsicum. baccatum var. praetermissum	CGN20805	-	-	-
Capsicum. annuum	CGN21460	-	-	-
Capsicum. eximium	CGN21502	-	-	-
Solanum macrocarpon	CGN24485	-	-	-
Solanum melongena	CGN17448	-	-	-
Solanum viarum	CGN22915	-	-	-
Solanum incanum	CGN18575	-	-	-
Solanum integrifolium	CGN17454	-	-	-
Solanum anguivi	CGN17499	-	-	-
Solanum nigrum	CGN17505	-	-	-
Solanum. habrochaites	CGN15370	-	-	-
Solanum. habrochaites	CGN15391	-	-	-
Solanum. arcanum	CGN15392	-	-	-
Solanum. pimpinellifolium	CGN15808	-	-	-
lycopersicum x cheesmaniae	CGN15820	-	-	-
Solanum. pimpinellifolium	CGN15912	-	-	-
Solanum. neorickii	CGN24193	-	-	-
Solanum. arcanum	CGN15796	-	-	-
Solanum. cheesmaniae	CGN15916	-	-	-
Solanum. cheesmaniae	CGN17086	-	-	-
Solanum. chilense	CGN15530	-	-	-
Solanum. chilense	CGN15877	-	-	-
Solanum. chmielewskii	CGN15815	-	-	-
Solanum. chmielewskii	CGN19145	-	-	-
Solanum. corneliomulleri	CGN15303	-	-	-
Solanum. corneliomulleri	CGN15803	-	-	-
Solanum. galapagense	CGN24039	-	-	-
Solanum. lycopersicoides	CGN23973	-	-	-
Solanum. lycopersicum (MM)	CGN14330	-	-	-
Solanum. neorickii	CGN15816	-	-	-
Solanum. pennellii	CGN15533	-	-	-
Solanum. pennellii	CGN15818	-	-	-
Solanum. peruvianum	CGN14355	-	-	-
Solanum. peruvianum	CGN14356	-	-	-
S. tuberosum Group Tuberosum	cv. Aveka	-	+-	-
S. tuberosum Group Tuberosum	cv. Aventra AL2865	+	+	-
S. tuberosum Group Tuberosum	cv. Craigs Snowwhite	+	+	-
S. tuberosum Group Tuberosum	cv. Désirée	+	+	-
S. tuberosum Group Tuberosum	cv. Bintje	+	+	-
S. tuberosum Group Tuberosum	cv. Impala	+	+	-
S. tuberosum Group Tuberosum	cv. Lady Rosetta	+	+	-
S. tuberosum Group Tuberosum	cv. Monalisa	+	+	-
S. tuberosum Group Tuberosum	cv. Rosset Burbank AL927	+	+	-
S. tuberosum Group Tuberosum	cv. Shepody	+	+	-
S. tuberosum Group Tuberosum	cv. Zhongshu3	+	+-	-
S. tuberosum Group Tuberosum	cv. Atlantic	-	-	-
S. tuberosum Group Tuberosum	cv. Carolus	+	+	-
S. tuberosum Group Tuberosum	cv. Kathadin	+	+-	-
S. tuberosum Group Tuberosum	cv. Nicola	+	+	-
S. tuberosum Group Tuberosum	cv. Premiere	-	-	-
S. tuberosum Group Tuberosum	cv. Sarpo Mira	-	-	-
S. tuberosum Group Tuberosum	cv. Toluca	+	+	-
S. tuberosum Group Tuberosum	RH89-039-16	-	-	-
S. tuberosum Group andigena	tub ADG 240-2	+	+	-
S. phureja	PHU 372-8	+	+	-
S. phureja	PHU 200-4	+	+	-
S. stenotomum	STN 829-3	+	+	-
S. candolleanum	CN D531-3	-	-	-
S. bulbocastanum	BLB 524-1	-	-	-
S. bulbocastanum	BLB 525-1	-	-	-
S. bulbocastanum	BLB 946-1	-	-	-
S. bulbocastanum	BLB 947-1	-	-	-
S. bulbocastanum	BLB 948-1	-	-	-
S. bulbocastanum	BLB 950-5	-	-	-
S. bulbocastanum	BLB331-2	-	-	-
S. bulbocastanum partitum	bulb PTT 120-2	-	-	-
S. brachistotrichum	BST 118-01	-	-	-
S. brachistotrichum	BST 258-01	-	-	-
S. brachistotrichum	BST 325-01	-	-	-
S. ehrenbergii	EHR 153-3	+	+	-
S. ehrenbergii	EHR 155-1	-	-	-
S. ehrenbergii	EHR 155-1	-	-	-
S. ehrenbergii	EHR 155-2	-	-	-
S. chaparense	CHP 339-1	-	-	-
S. clarum	CLR 133-1	-	-	-
S. clarum	CLR 52-3	-	-	-
S. clarum	CLR 568-2	-	-	-
S. clarum	CLR 569-2	-	-	-
S. cardiophyllum	CPH 124-1	-	-	-
S. cardiophyllum	CPH 336-1	-	-	-
S. cardiophyllum	CPH 337-1	-	-	-
S. cardiophyllum	CPH 539-2	-	-	-
S. cardiophyllum	CPH 541-2	-	-	-
S. michoacanum	MCH 185-2	-	-	-
S. michoacanum	MCH 279-1	-	-	-
S. sambucinum	SMB 92-1	-	-	-
S. capsicibaccatum	CAP 536-1	-	-	-
S. circaeifolium	CRC 564-3	-	-	-
S. chomatophilum	CHM 997-2	-	-	-
S. chomatophilum	CHM559-1	-	-	-
S. piurana	PUR 206-1	-	-	-
S. mochiquense	MCQ 717-3	-	-	-
S. dolichocremastrum	DCM 148-1	-	-	-
S. huancabambense	HCB 353-3	-	-	-
S. huancabambense	HCB 353-8	-	-	-
S. huancabambense	HCB 354-1	-	-	-
S. huancabambense	HCB 354-10	-	-	-
S. huancabambense	HCB 354-2	-	-	-
S. huancabambense	HCB353-8	-	-	-
S. doddsii	DDS 144-3	+	+	-
S. gandarillasi	GND 346-2	-	-	-
S. huancabambense	HCB 170-2	-	-	-
S. hondelmannii	HDM 646-4	+	+	-
S. humectophilum	HM P171-2	-	-	-
S. hoopesii	HPS 653-5	-	-	-
S. raphanifolium	RAP 790-1	-	-	-
S. raphanifolium	RAP 793-5	-	-	-
S. ruiz-lealii	RZL 802-1	-	-	-
S. sucrense	SCR 843-5	-	-	-
S. sucrense	SCR 849-1	-	-	-
S. okadae/venturi	OKA 970-3	-	-	-
S. okadae/venturi	OKA 970-4	-	-	-
S. megistacrolobum	MGA 699-1	-	-	-
S. megistacrolobum toralapanum	megTOR 705-2	-	-	-
S. mochiquense	MCQ 186-1	-	-	-
S. medians	MED 183-4	-	-	-
S. sandemanii	SND 93-4	-	-	-
S. sparsipilum	SPL 383-2	-	-	-
S. sparsipilum	SPL 384-5	-	-	-
S. microdontum	MCD 360-5	-	-	-
S. microdontum	MCD 360-8	-	-	-
S. microdontum	MCD 958-3	-	+	-
S. microdontum	MCD 959-5	-	-	-
S. microdontum	MCD 994-1	-	-	-
S. microdontum	MCD 994-2	-	-	-
S. microdontum	MCD 994-5	-	-	-
S. microdontum	MCD360-1	-	-	-
S. microdontum subsp. gigantophyllum	micr GIG 361-2	-	-	-
S. microdontum	GIG362-6	-	+	-
S. microdontum subsp. gigantophyllum	micr GIG 715-4	-	-	-
S. microdontum subsp. gigantophyllum	micr GIG 956-1	+	+	-
S. microdontum subsp. gigantophyllum	micr GIG 962-1	-	-	-
S. microdontum subsp. gigantophyllum	micr GIG 963-3	-	-	-
S. microdontum subsp. gigantophyllum	micr GIG 964-3	-	-	-
S. okadae/venturi	OKA 366-2	-	-	-
S. okadae/venturi	OKA 367-1	-	-	-
S. okadae/venturi	OKA 368-8	-	-	-
S. okadae/venturi	OKA 741-1	-	-	-
S. species	SPEC 165-2	+	+	-
S. species	SPEC 253-1	-	-	-
S. species	SPEC 381-2	-	+	-
S. species	SPEC 601-2	-	-	-
S. okadae/venturi	OKA969-2	-	-	-
S. okadae/venturi	VNT250-2	-	-	-
S. spegazzinii	SPG 386-2	-	-	-
S. chaucha	CHA 129-4	-	-	-
S. curtilobum	CUR 142-4	-	-	-
S. mochiquense	MCQ 186-4	-	-	-
S. multidissectum	MLT 731-22	-	-	-
S. astleyi	AST114-5	-	-	-
S. demissum	DMS 264-1	-	-	-
S. demissum	DMS 299-2	-	-	-
S. demissum	DMS 342-2	-	-	-
S. demissum	DMS 343-1	-	-	-
S. demissum	DMS 344-10	-	-	-
S. demissum	DMS 345-1	-	-	-
S. demissum	DMS 364-1	-	+	-
S. demissum	DMS 510-2	-	-	-
S. demissum	DMS 582-1	-	-	-
S. demissum	DMS 585-1	-	-	-
S. demissum	DMS 586-3	-	-	-
S. demissum	DMS 586-3	-	-	-
S. demissum	DMS 587-3	-	-	-
S. edinense	EDN 150-4	+	+	-
S. edinense	EDN 151-3	+	+	-
S. edinense	EDN 151-1	+	+	-
S. semidemissum	SEM 295-1	-	-	-
S. guerreroense	GRR 348-1	-	-	-
S. guerreroense	GRR 348-2	-	-	-
S. iopetalum	IOP 273-1	-	-	-
S. hougasii	HOU271-1	-	-	-
S. hougasii	HOU272-1	-	-	-
S. hougasii	HOU654-1	-	-	-
S. hougasii	HOU655-1	-	-	-
S. schenckii	SNK 212-3	-	-	-
S. schenckii	SNK 293-2	-	-	-
S. chancayense	CHN 553-2	-	-	-
S. polytrichon	PLT378-1	-	-	-
S. polytrichon	PLT789-6	-	-	-
S. papita	PTA369-7	-	-	-
S. hjertingii	HJT 350-1	-	-	-
S. hjertingii	HJT 640-1	-	-	-
S. hjertingii	Hjt349-3	-	-	-
S. verrucosum	VER988-3	-	-	-
S. verrucosum	VER989-5	-	-	-
S. verrocosum	VER910-5	-	-	-
S. gandarillasi	GRL 607-1	-	-	-
S. gandarillasi	GRL 609-1	-	-	-
S. hawkesianum	HAW 634-4	-	-	-
S. berthaultii	BER 489-01	-	-	-
S. chacoense	CHC 246-3	-	-	-
S. chacoense	CHC 338-1	-	-	-
S. chacoense	CHC 470-3	-	-	-
S. chacoense	CHC 543-1	-	-	-
S. chacoense	CHC 544-1	+	+	-
S. chacoense	CHC 548-1	-	-	-
S. chacoense	CHC338-1	-	-	-
S. leptophyes	LPH 680-5	-	+	-
S. sitiens	SIT 812-3	-	-	-
S. fernandezianum	FRN 599-3	-	-	-
S. fraxinifolium	FRX 602-4	-	-	-
S. etuberosum	ETB 593-2	-	-	-
S. fendleri	FEN 596-2	-	-	-
S. hannemanii	HAN 631-1	-	-	-
