# Supplementary material for: Recognition of Pep-13/25 MAMPs of Phytophthora localizes to an RLK locus in Solanum microdontum
Source: Front Plant Sci. 2023 Jan 12;13:1037030. doi: 10.3389/fpls.2022.1037030 (PMC9879208; doi:10.3389/fpls.2022.1037030)
Supplement: Supplementary file 5 [file Table_2.xlsx]

## Sheet: Sheet1
Table S2. filtered SNPs
ST4.03ch03	217283	.	A	C	.	PASS	ADP=91;WT=1;HET=1;HOM=0;NC=0	GT:GQ:SDP:DP:RD:AD:FREQ:PVAL:RBQ:ABQ:RDF:RDR:ADF:ADR	0/0:71:74:74:61:6:8.96%:1.3903E-2:45:41:10:51:0:6	0/1:193:108:108:53:52:49.52%:4.4301E-20:39:41:1:52:3:49
ST4.03ch03	227466	.	C	T	.	PASS	ADP=146;WT=1;HET=1;HOM=0;NC=0	GT:GQ:SDP:DP:RD:AD:FREQ:PVAL:RBQ:ABQ:RDF:RDR:ADF:ADR	0/0:116:142:142:109:12:9.92%:1.8333E-4:41:38:47:62:5:7	0/1:196:151:151:77:55:41.67%:2.1343E-20:40:39:37:40:29:26
ST4.03ch03	239120	.	G	A	.	PASS	ADP=231;WT=1;HET=1;HOM=0;NC=0	GT:GQ:SDP:DP:RD:AD:FREQ:PVAL:RBQ:ABQ:RDF:RDR:ADF:ADR	0/0:210:228:228:186:17:8.37%:5.3803E-6:44:44:101:85:10:7	0/1:255:235:235:87:120:57.97%:1.0898E-47:43:46:43:44:67:53
ST4.03ch03	386799	.	T	C	.	PASS	ADP=139;WT=1;HET=1;HOM=0;NC=0	GT:GQ:SDP:DP:RD:AD:FREQ:PVAL:RBQ:ABQ:RDF:RDR:ADF:ADR	0/0:52:133:133:47:5:9.62%:2.8261E-2:43:41:45:2:3:2	0/1:136:145:145:25:35:58.33%:2.2591E-14:45:47:25:0:30:5
ST4.03ch03	421234	.	T	C	.	PASS	ADP=207;WT=1;HET=1;HOM=0;NC=0	GT:GQ:SDP:DP:RD:AD:FREQ:PVAL:RBQ:ABQ:RDF:RDR:ADF:ADR	0/0:141:184:184:98:4:3.92%:6.0657E-2:42:41:98:0:4:0	0/1:255:230:230:80:70:46.67%:2.0237E-26:40:40:80:0:70:0
ST4.03ch03	488527	.	C	T	.	PASS	ADP=106;WT=1;HET=1;HOM=0;NC=0	GT:GQ:SDP:DP:RD:AD:FREQ:PVAL:RBQ:ABQ:RDF:RDR:ADF:ADR	0/0:93:113:113:75:6:7.41%:1.4197E-2:48:39:73:2:6:0	0/1:151:100:100:29:39:57.35%:7.3738E-16:48:45:26:3:35:4
ST4.03ch03	488978	.	G	A	.	PASS	ADP=161;WT=1;HET=1;HOM=0;NC=0	GT:GQ:SDP:DP:RD:AD:FREQ:PVAL:RBQ:ABQ:RDF:RDR:ADF:ADR	0/0:167:163:163:124:7:5.34%:7.196E-3:48:44:75:49:4:3	0/1:220:159:159:67:60:47.24%:8.3554E-23:48:42:39:28:27:33
ST4.03ch03	490685	.	C	T	.	PASS	ADP=159;WT=1;HET=1;HOM=0;NC=0	GT:GQ:SDP:DP:RD:AD:FREQ:PVAL:RBQ:ABQ:RDF:RDR:ADF:ADR	0/0:183:172:172:134:7:4.96%:7.2391E-3:41:37:81:53:4:3	0/1:185:146:146:63:51:44.74%:3.0508E-19:42:42:33:30:31:20
ST4.03ch03	490715	.	T	C	.	PASS	ADP=160;WT=1;HET=1;HOM=0;NC=0	GT:GQ:SDP:DP:RD:AD:FREQ:PVAL:RBQ:ABQ:RDF:RDR:ADF:ADR	0/0:199:176:176:139:6:4.14%:1.4822E-2:42:38:76:63:4:2	0/1:194:145:145:60:53:46.9%:3.479E-20:41:41:27:33:26:27
ST4.03ch03	491221	.	T	C	.	PASS	ADP=354;WT=1;HET=1;HOM=0;NC=0	GT:GQ:SDP:DP:RD:AD:FREQ:PVAL:RBQ:ABQ:RDF:RDR:ADF:ADR	0/0:409:358:358:310:17:5.2%:6.1635E-6:42:45:153:157:10:7	0/1:255:350:350:132:186:58.49%:8.2916E-74:41:41:59:73:80:106
ST4.03ch03	492777	.	C	T	.	PASS	ADP=224;WT=1;HET=1;HOM=0;NC=0	GT:GQ:SDP:DP:RD:AD:FREQ:PVAL:RBQ:ABQ:RDF:RDR:ADF:ADR	0/0:246:231:231:189:11:5.5%:4.2397E-4:39:41:58:131:5:6	0/1:255:218:218:86:100:53.76%:6.6472E-39:39:40:25:61:18:82
ST4.03ch03	508600	.	G	A	.	PASS	ADP=157;WT=1;HET=1;HOM=0;NC=0	GT:GQ:SDP:DP:RD:AD:FREQ:PVAL:RBQ:ABQ:RDF:RDR:ADF:ADR	0/0:36:163:163:20:0:0%:1E0:43:0:7:13:0:0	0/1:39:152:152:13:11:45.83%:1.1047E-4:43:45:7:6:5:6
ST4.03ch03	553154	.	A	C	.	PASS	ADP=2962;WT=1;HET=1;HOM=0;NC=0	GT:GQ:SDP:DP:RD:AD:FREQ:PVAL:RBQ:ABQ:RDF:RDR:ADF:ADR	0/0:2147483647:2460:2460:2342:89:3.66%:7.7176E-25:40:40:2223:119:86:3	0/1:255:3465:3465:1999:1434:41.76%:0E0:40:40:1933:66:1377:57
ST4.03ch03	711254	.	T	G	.	PASS	ADP=798;WT=1;HET=1;HOM=0;NC=0	GT:GQ:SDP:DP:RD:AD:FREQ:PVAL:RBQ:ABQ:RDF:RDR:ADF:ADR	0/0:774:650:650:608:36:5.59%:8.7992E-12:46:47:590:18:36:0	0/1:255:947:947:514:422:45.09%:9.5692E-155:45:46:490:24:420:2
ST4.03ch03	740447	.	C	T	.	PASS	ADP=156;WT=1;HET=1;HOM=0;NC=0	GT:GQ:SDP:DP:RD:AD:FREQ:PVAL:RBQ:ABQ:RDF:RDR:ADF:ADR	0/0:258:142:142:137:0:0%:1E0:42:0:88:49:0:0	0/1:255:171:171:91:73:44.51%:3.1321E-27:44:42:60:31:46:27
ST4.03ch03	742376	.	A	G	.	PASS	ADP=211;WT=1;HET=1;HOM=0;NC=0	GT:GQ:SDP:DP:RD:AD:FREQ:PVAL:RBQ:ABQ:RDF:RDR:ADF:ADR	0/0:286:188:188:179:4:2.19%:6.1474E-2:40:41:80:99:3:1	0/1:255:234:234:128:99:43.61%:1.5617E-36:40:39:50:78:40:59
ST4.03ch03	803036	.	G	A	.	PASS	ADP=72;WT=1;HET=1;HOM=0;NC=0	GT:GQ:SDP:DP:RD:AD:FREQ:PVAL:RBQ:ABQ:RDF:RDR:ADF:ADR	0/0:91:59:59:54:1:1.82%:5E-1:40:41:33:21:1:0	0/1:161:85:85:40:43:51.81%:6.5235E-17:41:40:27:13:29:14
ST4.03ch03	833342	.	G	A	.	PASS	ADP=83;WT=1;HET=1;HOM=0;NC=0	GT:GQ:SDP:DP:RD:AD:FREQ:PVAL:RBQ:ABQ:RDF:RDR:ADF:ADR	0/0:112:71:71:67:1:1.47%:5E-1:41:82:39:28:1:0	0/1:161:96:96:49:44:47.31%:6.6848E-17:42:39:30:19:18:26
ST4.03ch03	833543	.	A	T	.	PASS	ADP=115;WT=1;HET=1;HOM=0;NC=0	GT:GQ:SDP:DP:RD:AD:FREQ:PVAL:RBQ:ABQ:RDF:RDR:ADF:ADR	0/0:151:99:99:94:2:2.08%:2.4869E-1:41:41:58:36:2:0	0/1:255:131:131:61:68:52.71%:1.668E-26:40:40:35:26:42:26
ST4.03ch03	835681	.	T	C	.	PASS	ADP=129;WT=1;HET=1;HOM=0;NC=0	GT:GQ:SDP:DP:RD:AD:FREQ:PVAL:RBQ:ABQ:RDF:RDR:ADF:ADR	0/0:133:115:115:105:7:6.25%:7.0934E-3:40:41:51:54:5:2	0/1:246:143:143:74:67:47.52%:2.0029E-25:40:40:33:41:27:40
ST4.03ch03	835767	.	C	T	.	PASS	ADP=127;WT=1;HET=1;HOM=0;NC=0	GT:GQ:SDP:DP:RD:AD:FREQ:PVAL:RBQ:ABQ:RDF:RDR:ADF:ADR	0/0:137:116:116:106:7:6.19%:7.0996E-3:40:41:53:53:5:2	0/1:244:139:138:70:66:48.53%:3.4833E-25:40:39:29:41:27:39
ST4.03ch03	835790	.	A	G	.	PASS	ADP=118;WT=1;HET=1;HOM=0;NC=0	GT:GQ:SDP:DP:RD:AD:FREQ:PVAL:RBQ:ABQ:RDF:RDR:ADF:ADR	0/0:135:110:110:101:6:5.61%:1.454E-2:40:41:48:53:5:1	0/1:250:127:127:59:66:52.8%:9.3574E-26:39:40:21:38:29:37
ST4.03ch03	876618	.	A	G	.	PASS	ADP=100;WT=1;HET=1;HOM=0;NC=0	GT:GQ:SDP:DP:RD:AD:FREQ:PVAL:RBQ:ABQ:RDF:RDR:ADF:ADR	0/0:94:60:60:57:1:1.72%:5E-1:39:41:36:21:0:1	0/1:255:140:140:66:73:52.52%:2.2366E-28:39:39:35:31:50:23
ST4.03ch03	1279083	.	G	T	.	PASS	ADP=174;WT=1;HET=1;HOM=0;NC=0	GT:GQ:SDP:DP:RD:AD:FREQ:PVAL:RBQ:ABQ:RDF:RDR:ADF:ADR	0/0:77:98:98:42:0:0%:1E0:41:0:10:32:0:0	0/1:90:251:251:22:24:52.17%:9.761E-10:39:39:4:18:6:18
ST4.03ch03	1394237	.	T	C	.	PASS	ADP=285;WT=1;HET=1;HOM=0;NC=0	GT:GQ:SDP:DP:RD:AD:FREQ:PVAL:RBQ:ABQ:RDF:RDR:ADF:ADR	0/0:158:181:181:116:6:4.88%:1.4672E-2:39:40:51:65:1:5	0/1:171:389:389:67:48:41.74%:6.8412E-18:39:39:29:38:25:23
ST4.03ch03	1401108	.	C	G	.	PASS	ADP=341;WT=1;HET=1;HOM=0;NC=0	GT:GQ:SDP:DP:RD:AD:FREQ:PVAL:RBQ:ABQ:RDF:RDR:ADF:ADR	0/0:126:239:239:68:0:0%:1E0:50:0:47:21:0:0	0/1:126:443:443:34:34:50%:2.2072E-13:48:43:23:11:27:7
ST4.03ch03	1431772	.	A	C	.	PASS	ADP=219;WT=1;HET=1;HOM=0;NC=0	GT:GQ:SDP:DP:RD:AD:FREQ:PVAL:RBQ:ABQ:RDF:RDR:ADF:ADR	0/0:49:93:93:42:4:8.51%:5.8402E-2:52:38:36:6:1:3	0/1:181:345:345:51:49:42.98%:6.5817E-19:40:39:39:12:23:26
ST4.03ch03	1535268	.	G	A	.	PASS	ADP=67;WT=1;HET=1;HOM=0;NC=0	GT:GQ:SDP:DP:RD:AD:FREQ:PVAL:RBQ:ABQ:RDF:RDR:ADF:ADR	0/0:83:55:55:51:1:1.92%:5E-1:49:41:46:5:1:0	0/1:103:80:80:39:29:42.65%:4.0755E-11:46:42:38:1:29:0
ST4.03ch03	1540152	.	G	T	.	PASS	ADP=119;WT=1;HET=1;HOM=0;NC=0	GT:GQ:SDP:DP:RD:AD:FREQ:PVAL:RBQ:ABQ:RDF:RDR:ADF:ADR	0/0:183:100:100:97:0:0%:1E0:40:0:62:35:0:0	0/1:185:139:139:74:52:41.27%:2.7658E-19:39:39:38:36:30:22
ST4.03ch03	1540153	.	C	A	.	PASS	ADP=118;WT=1;HET=1;HOM=0;NC=0	GT:GQ:SDP:DP:RD:AD:FREQ:PVAL:RBQ:ABQ:RDF:RDR:ADF:ADR	0/0:183:100:100:97:0:0%:1E0:40:0:62:35:0:0	0/1:181:137:137:73:51:41.13%:6.4929E-19:39:39:38:35:29:22
ST4.03ch03	1742457	.	A	T	.	PASS	ADP=90;WT=1;HET=1;HOM=0;NC=0	GT:GQ:SDP:DP:RD:AD:FREQ:PVAL:RBQ:ABQ:RDF:RDR:ADF:ADR	0/0:52:60:60:27:0:0%:1E0:40:0:14:13:0:0	0/1:140:120:120:41:38:48.1%:9.653E-15:39:40:21:20:27:11
ST4.03ch03	1903364	.	G	A	.	PASS	ADP=87;WT=1;HET=1;HOM=0;NC=0	GT:GQ:SDP:DP:RD:AD:FREQ:PVAL:RBQ:ABQ:RDF:RDR:ADF:ADR	0/0:107:79:79:58:0:0%:1E0:38:0:17:41:0:0	0/1:96:96:96:38:27:41.54%:2.4148E-10:38:39:14:24:14:13
ST4.03ch03	1905210	.	C	T	.	PASS	ADP=60;WT=1;HET=1;HOM=0;NC=0	GT:GQ:SDP:DP:RD:AD:FREQ:PVAL:RBQ:ABQ:RDF:RDR:ADF:ADR	0/0:59:59:59:36:1:2.7%:5E-1:40:41:21:15:1:0	0/1:54:62:62:16:15:48.39%:3.2298E-6:41:41:11:5:9:6
ST4.03ch03	1948216	.	A	G	.	PASS	ADP=105;WT=1;HET=1;HOM=0;NC=0	GT:GQ:SDP:DP:RD:AD:FREQ:PVAL:RBQ:ABQ:RDF:RDR:ADF:ADR	0/0:104:80:80:55:0:0%:1E0:38:0:20:35:0:0	0/1:213:130:130:41:55:57.29%:4.1861E-22:40:40:12:29:16:39
ST4.03ch03	1975951	.	A	T	.	PASS	ADP=3061;WT=1;HET=1;HOM=0;NC=0	GT:GQ:SDP:DP:RD:AD:FREQ:PVAL:RBQ:ABQ:RDF:RDR:ADF:ADR	0/0:2147483647:3894:3894:3774:94:2.43%:5.6173E-25:41:40:3770:4:94:0	0/1:255:2228:2228:1162:1034:47.06%:0E0:41:40:1160:2:1032:2
ST4.03ch03	1976776	.	C	T	.	PASS	ADP=2995;WT=1;HET=1;HOM=0;NC=0	GT:GQ:SDP:DP:RD:AD:FREQ:PVAL:RBQ:ABQ:RDF:RDR:ADF:ADR	0/0:2147483647:3717:3717:3632:60:1.63%:3.6366E-15:42:40:2418:1214:34:26	0/1:255:2274:2274:1211:1032:45.99%:0E0:41:40:760:451:669:363
ST4.03ch03	1987597	.	G	C	.	PASS	ADP=255;WT=1;HET=1;HOM=0;NC=0	GT:GQ:SDP:DP:RD:AD:FREQ:PVAL:RBQ:ABQ:RDF:RDR:ADF:ADR	0/0:408:262:262:226:1:0.44%:5E-1:43:41:136:90:1:0	0/1:255:249:249:122:82:40.2%:7.0968E-30:41:40:74:48:50:32
ST4.03ch03	1990953	.	T	C	.	PASS	ADP=286;WT=1;HET=1;HOM=0;NC=0	GT:GQ:SDP:DP:RD:AD:FREQ:PVAL:RBQ:ABQ:RDF:RDR:ADF:ADR	0/0:537:322:322:297:1:0.34%:5E-1:38:41:180:117:1:0	0/1:255:251:251:125:98:43.95%:3.1346E-36:37:39:77:48:67:31
ST4.03ch03	1993292	.	G	A	.	PASS	ADP=391;WT=1;HET=1;HOM=0;NC=0	GT:GQ:SDP:DP:RD:AD:FREQ:PVAL:RBQ:ABQ:RDF:RDR:ADF:ADR	0/0:397:297:297:268:9:3.25%:1.8284E-3:44:40:186:82:7:2	0/1:255:485:485:259:204:44.06%:9.408E-75:44:40:167:92:143:61
ST4.03ch03	1993324	.	G	A	.	PASS	ADP=441;WT=1;HET=1;HOM=0;NC=0	GT:GQ:SDP:DP:RD:AD:FREQ:PVAL:RBQ:ABQ:RDF:RDR:ADF:ADR	0/0:467:349:349:318:11:3.34%:4.4852E-4:47:41:234:84:8:3	0/1:255:534:534:305:209:40.66%:2.7424E-75:46:41:200:105:146:63
ST4.03ch03	1993878	.	A	G	.	PASS	ADP=690;WT=1;HET=1;HOM=0;NC=0	GT:GQ:SDP:DP:RD:AD:FREQ:PVAL:RBQ:ABQ:RDF:RDR:ADF:ADR	0/0:761:560:560:521:18:3.33%:3.3022E-6:40:40:181:340:4:14	0/1:255:820:820:442:358:44.75%:3.7688E-131:40:40:161:281:112:246
ST4.03ch03	1995893	.	A	G	.	PASS	ADP=679;WT=1;HET=1;HOM=0;NC=0	GT:GQ:SDP:DP:RD:AD:FREQ:PVAL:RBQ:ABQ:RDF:RDR:ADF:ADR	0/0:729:542:542:504:18:3.45%:3.2864E-6:40:40:334:170:13:5	0/1:255:816:816:385:411:51.63%:4.4775E-156:40:40:247:138:247:164
ST4.03ch03	1995932	.	A	C	.	PASS	ADP=640;WT=1;HET=1;HOM=0;NC=0	GT:GQ:SDP:DP:RD:AD:FREQ:PVAL:RBQ:ABQ:RDF:RDR:ADF:ADR	0/0:697:540:539:498:21:4.05%:3.8791E-7:43:43:341:157:13:8	0/1:255:748:742:358:364:50.42%:2.216E-137:42:42:222:136:244:120
ST4.03ch03	1996035	.	G	A	.	PASS	ADP=607;WT=1;HET=1;HOM=0;NC=0	GT:GQ:SDP:DP:RD:AD:FREQ:PVAL:RBQ:ABQ:RDF:RDR:ADF:ADR	0/0:619:494:494:453:21:4.43%:3.8022E-7:50:40:116:337:3:18	0/1:255:720:720:334:366:52.29%:1.4693E-139:47:45:64:270:82:284
ST4.03ch03	1996046	.	G	T	.	PASS	ADP=582;WT=1;HET=1;HOM=0;NC=0	GT:GQ:SDP:DP:RD:AD:FREQ:PVAL:RBQ:ABQ:RDF:RDR:ADF:ADR	0/0:639:477:477:441:16:3.5%:1.3351E-5:48:45:96:345:3:13	0/1:255:687:687:329:338:50.67%:8.5679E-128:45:44:49:280:51:287
ST4.03ch03	2014176	.	C	T	.	PASS	ADP=148;WT=1;HET=1;HOM=0;NC=0	GT:GQ:SDP:DP:RD:AD:FREQ:PVAL:RBQ:ABQ:RDF:RDR:ADF:ADR	0/0:136:123:123:98:5:4.85%:2.9737E-2:40:38:64:34:3:2	0/1:255:174:174:84:70:45.45%:2.9235E-26:40:39:55:29:39:31
ST4.03ch03	2017846	.	C	T	.	PASS	ADP=163;WT=1;HET=1;HOM=0;NC=0	GT:GQ:SDP:DP:RD:AD:FREQ:PVAL:RBQ:ABQ:RDF:RDR:ADF:ADR	0/0:155:140:140:113:6:5.04%:1.4649E-2:39:37:65:48:3:3	0/1:255:186:186:77:89:53.61%:1.152E-34:39:39:49:28:52:37
ST4.03ch03	2019129	.	G	A	.	PASS	ADP=186;WT=1;HET=1;HOM=0;NC=0	GT:GQ:SDP:DP:RD:AD:FREQ:PVAL:RBQ:ABQ:RDF:RDR:ADF:ADR	0/0:186:165:165:137:7:4.86%:7.2508E-3:40:40:82:55:5:2	0/1:255:208:208:97:91:48.4%:1.855E-34:40:39:67:30:50:41
ST4.03ch03	2019341	.	C	T	.	PASS	ADP=213;WT=1;HET=1;HOM=0;NC=0	GT:GQ:SDP:DP:RD:AD:FREQ:PVAL:RBQ:ABQ:RDF:RDR:ADF:ADR	0/0:215:186:186:157:8:4.85%:3.5814E-3:40:38:84:73:5:3	0/1:255:241:241:107:114:51.58%:9.7542E-44:40:40:64:43:54:60
ST4.03ch03	2075376	.	C	A	.	PASS	ADP=201;WT=1;HET=1;HOM=0;NC=0	GT:GQ:SDP:DP:RD:AD:FREQ:PVAL:RBQ:ABQ:RDF:RDR:ADF:ADR	0/0:198:163:163:134:5:3.6%:3.0128E-2:46:49:73:61:4:1	0/1:255:240:240:95:99:51.03%:5.9357E-38:44:41:48:47:33:66
ST4.03ch03	2079431	.	T	A	.	PASS	ADP=153;WT=1;HET=1;HOM=0;NC=0	GT:GQ:SDP:DP:RD:AD:FREQ:PVAL:RBQ:ABQ:RDF:RDR:ADF:ADR	0/0:166:134:134:111:4:3.48%:6.0866E-2:42:41:57:54:4:0	0/1:239:172:172:83:66:44.3%:1.1764E-24:42:38:41:42:32:34
ST4.03ch03	2081663	.	A	C	.	PASS	ADP=176;WT=1;HET=1;HOM=0;NC=0	GT:GQ:SDP:DP:RD:AD:FREQ:PVAL:RBQ:ABQ:RDF:RDR:ADF:ADR	0/0:219:170:170:146:5:3.31%:3.0217E-2:41:41:77:69:4:1	0/1:255:182:182:79:78:49.68%:7.9793E-30:40:41:49:30:33:45
ST4.03ch03	2147736	.	A	G	.	PASS	ADP=212;WT=1;HET=1;HOM=0;NC=0	GT:GQ:SDP:DP:RD:AD:FREQ:PVAL:RBQ:ABQ:RDF:RDR:ADF:ADR	0/0:242:167:167:143:2:1.38%:2.4913E-1:40:41:71:72:1:1	0/1:255:258:258:124:103:45.37%:2.5606E-38:39:40:62:62:56:47
ST4.03ch03	2148128	.	A	G	.	PASS	ADP=246;WT=1;HET=1;HOM=0;NC=0	GT:GQ:SDP:DP:RD:AD:FREQ:PVAL:RBQ:ABQ:RDF:RDR:ADF:ADR	0/0:246:190:190:163:5:2.98%:3.0321E-2:40:40:104:59:4:1	0/1:255:302:302:154:117:43.17%:5.8077E-43:40:40:96:58:59:58
ST4.03ch03	2166029	.	T	A	.	PASS	ADP=265;WT=1;HET=1;HOM=0;NC=0	GT:GQ:SDP:DP:RD:AD:FREQ:PVAL:RBQ:ABQ:RDF:RDR:ADF:ADR	0/0:363:252:252:228:5:2.15%:3.058E-2:40:41:86:142:2:3	0/1:255:279:279:147:107:42.13%:3.8156E-39:39:40:57:90:37:70
ST4.03ch03	2567540	.	C	T	.	PASS	ADP=214;WT=1;HET=1;HOM=0;NC=0	GT:GQ:SDP:DP:RD:AD:FREQ:PVAL:RBQ:ABQ:RDF:RDR:ADF:ADR	0/0:270:175:175:160:2:1.23%:2.4923E-1:50:39:88:72:1:1	0/1:255:254:254:126:96:43.24%:2.2141E-35:48:44:65:61:36:60
ST4.03ch03	2567702	.	C	T	.	PASS	ADP=154;WT=1;HET=1;HOM=0;NC=0	GT:GQ:SDP:DP:RD:AD:FREQ:PVAL:RBQ:ABQ:RDF:RDR:ADF:ADR	0/0:159:119:119:102:3:2.86%:1.2321E-1:42:41:52:50:3:0	0/1:255:189:189:81:76:48.41%:6.9457E-29:43:44:39:42:54:22
ST4.03ch03	2568110	.	C	T	.	PASS	ADP=108;WT=1;HET=1;HOM=0;NC=0	GT:GQ:SDP:DP:RD:AD:FREQ:PVAL:RBQ:ABQ:RDF:RDR:ADF:ADR	0/0:138:89:89:73:0:0%:1E0:47:0:35:38:0:0	0/1:147:128:128:53:41:43.62%:1.6298E-15:49:42:30:23:25:16
ST4.03ch03	2568272	.	C	T	.	PASS	ADP=112;WT=1;HET=1;HOM=0;NC=0	GT:GQ:SDP:DP:RD:AD:FREQ:PVAL:RBQ:ABQ:RDF:RDR:ADF:ADR	0/0:124:99:99:82:3:3.53%:1.2278E-1:43:80:61:21:3:0	0/1:167:125:125:46:45:49.45%:1.8611E-17:45:42:32:14:26:19
ST4.03ch03	2634960	.	T	A	.	PASS	ADP=228;WT=1;HET=1;HOM=0;NC=0	GT:GQ:SDP:DP:RD:AD:FREQ:PVAL:RBQ:ABQ:RDF:RDR:ADF:ADR	0/0:266:233:233:201:11:5.19%:4.2746E-4:44:41:99:102:3:8	0/1:255:224:224:104:81:43.78%:4.914E-30:42:43:30:74:44:37
ST4.03ch03	2742388	.	A	C	.	PASS	ADP=56;WT=1;HET=1;HOM=0;NC=0	GT:GQ:SDP:DP:RD:AD:FREQ:PVAL:RBQ:ABQ:RDF:RDR:ADF:ADR	0/0:59:51:51:31:0:0%:1E0:42:0:9:22:0:0	0/1:32:61:61:10:9:47.37%:5.667E-4:38:40:6:4:3:6
ST4.03ch03	2773063	.	G	C	.	PASS	ADP=1168;WT=1;HET=1;HOM=0;NC=0	GT:GQ:SDP:DP:RD:AD:FREQ:PVAL:RBQ:ABQ:RDF:RDR:ADF:ADR	0/0:1779:1263:1263:1205:38:3.06%:5.5405E-11:47:44:295:910:5:33	0/1:255:1073:1073:558:473:45.88%:1.3664E-171:46:46:97:461:94:379
ST4.03ch03	2895979	.	T	C	.	PASS	ADP=83;WT=1;HET=1;HOM=0;NC=0	GT:GQ:SDP:DP:RD:AD:FREQ:PVAL:RBQ:ABQ:RDF:RDR:ADF:ADR	0/0:74:59:59:49:2:3.92%:2.4752E-1:45:41:33:16:2:0	0/1:215:107:107:45:56:55.45%:2.8914E-22:43:42:33:12:35:21
ST4.03ch03	2915193	.	T	A	.	PASS	ADP=1073;WT=1;HET=1;HOM=0;NC=0	GT:GQ:SDP:DP:RD:AD:FREQ:PVAL:RBQ:ABQ:RDF:RDR:ADF:ADR	0/0:1254:957:957:901:38:4.04%:2.4829E-12:53:56:712:189:28:10	0/1:255:1189:1189:659:528:44.48%:2.5426E-190:52:51:520:139:404:124
ST4.03ch03	2965977	.	T	A	.	PASS	ADP=512;WT=1;HET=1;HOM=0;NC=0	GT:GQ:SDP:DP:RD:AD:FREQ:PVAL:RBQ:ABQ:RDF:RDR:ADF:ADR	0/0:811:525:523:507:10:1.93%:9.346E-4:45:42:326:181:5:5	0/1:255:501:501:288:204:41.46%:8.5941E-74:48:44:204:84:136:68
ST4.03ch03	3069993	.	T	G	.	PASS	ADP=67;WT=1;HET=1;HOM=0;NC=0	GT:GQ:SDP:DP:RD:AD:FREQ:PVAL:RBQ:ABQ:RDF:RDR:ADF:ADR	0/0:85:55:55:45:0:0%:1E0:50:0:33:12:0:0	0/1:162:79:79:32:42:56.76%:5.6371E-17:48:44:26:6:25:17
ST4.03ch03	3071632	.	C	T	.	PASS	ADP=90;WT=1;HET=1;HOM=0;NC=0	GT:GQ:SDP:DP:RD:AD:FREQ:PVAL:RBQ:ABQ:RDF:RDR:ADF:ADR	0/0:88:70:70:58:2:3.33%:2.479E-1:45:57:25:33:1:1	0/1:188:110:110:54:51:48.57%:1.3044E-19:44:46:30:24:21:30
ST4.03ch03	3107552	.	T	A	.	PASS	ADP=136;WT=1;HET=1;HOM=0;NC=0	GT:GQ:SDP:DP:RD:AD:FREQ:PVAL:RBQ:ABQ:RDF:RDR:ADF:ADR	0/0:155:121:121:106:4:3.64%:6.0792E-2:43:49:63:43:3:1	0/1:255:151:151:58:87:60%:3.6899E-35:44:40:38:20:44:43
ST4.03ch03	3107690	.	C	T	.	PASS	ADP=148;WT=1;HET=1;HOM=0;NC=0	GT:GQ:SDP:DP:RD:AD:FREQ:PVAL:RBQ:ABQ:RDF:RDR:ADF:ADR	0/0:204:155:155:139:5:3.47%:3.0167E-2:46:49:87:52:3:2	0/1:255:142:142:63:72:53.33%:4.0363E-28:45:45:38:25:45:27
ST4.03ch03	3133975	.	A	C	.	PASS	ADP=3436;WT=1;HET=1;HOM=0;NC=0	GT:GQ:SDP:DP:RD:AD:FREQ:PVAL:RBQ:ABQ:RDF:RDR:ADF:ADR	0/0:2147483647:3118:3118:3003:102:3.28%:2.1488E-27:38:40:1630:1373:45:57	0/1:255:3754:3754:1940:1809:48.25%:0E0:37:40:1023:917:961:848
ST4.03ch03	3159686	.	C	A	.	PASS	ADP=580;WT=1;HET=1;HOM=0;NC=0	GT:GQ:SDP:DP:RD:AD:FREQ:PVAL:RBQ:ABQ:RDF:RDR:ADF:ADR	0/0:732:511:511:486:14:2.8%:5.5657E-5:43:43:248:238:7:7	0/1:255:649:649:312:329:51.33%:7.4947E-125:40:42:160:152:175:154
ST4.03ch03	3310829	.	C	G	.	PASS	ADP=412;WT=1;HET=1;HOM=0;NC=0	GT:GQ:SDP:DP:RD:AD:FREQ:PVAL:RBQ:ABQ:RDF:RDR:ADF:ADR	0/0:547:448:448:421:24:5.39%:4.3344E-8:44:50:243:178:15:9	0/1:255:377:377:171:203:54.28%:1.4806E-78:43:41:116:55:119:84
ST4.03ch03	3310887	.	A	G	.	PASS	ADP=439;WT=1;HET=1;HOM=0;NC=0	GT:GQ:SDP:DP:RD:AD:FREQ:PVAL:RBQ:ABQ:RDF:RDR:ADF:ADR	0/0:601:489:489:459:25:5.17%:2.1684E-8:48:48:303:156:15:10	0/1:255:389:389:206:180:46.63%:6.5855E-67:45:45:132:74:114:66
ST4.03ch03	3311013	.	C	T	.	PASS	ADP=393;WT=1;HET=1;HOM=0;NC=0	GT:GQ:SDP:DP:RD:AD:FREQ:PVAL:RBQ:ABQ:RDF:RDR:ADF:ADR	0/0:515:426:426:399:23:5.44%:8.7608E-8:45:50:168:231:15:8	0/1:255:360:360:199:158:44.26%:4.211E-58:43:42:83:116:63:95
ST4.03ch03	3311459	.	C	T	.	PASS	ADP=298;WT=1;HET=1;HOM=0;NC=0	GT:GQ:SDP:DP:RD:AD:FREQ:PVAL:RBQ:ABQ:RDF:RDR:ADF:ADR	0/0:84:324:324:55:2:3.51%:2.4779E-1:46:41:28:27:2:0	0/1:105:272:272:35:29:45.31%:2.9719E-11:42:41:19:16:12:17
ST4.03ch03	3322078	.	T	G	.	PASS	ADP=357;WT=1;HET=1;HOM=0;NC=0	GT:GQ:SDP:DP:RD:AD:FREQ:PVAL:RBQ:ABQ:RDF:RDR:ADF:ADR	0/0:248:264:264:236:25:9.58%:1.6303E-8:40:42:85:151:12:13	0/1:255:451:451:220:227:50.78%:4.3745E-86:40:40:76:144:91:136
ST4.03ch03	3339175	.	C	T	.	PASS	ADP=79;WT=1;HET=1;HOM=0;NC=0	GT:GQ:SDP:DP:RD:AD:FREQ:PVAL:RBQ:ABQ:RDF:RDR:ADF:ADR	0/0:112:61:61:59:0:0%:1E0:45:0:43:16:0:0	0/1:184:98:98:45:49:52.13%:3.2424E-19:43:43:31:14:27:22
ST4.03ch03	3412655	.	G	A	.	PASS	ADP=128;WT=1;HET=1;HOM=0;NC=0	GT:GQ:SDP:DP:RD:AD:FREQ:PVAL:RBQ:ABQ:RDF:RDR:ADF:ADR	0/0:174:125:125:120:5:4%:3.0003E-2:39:35:60:60:1:4	0/1:255:131:131:50:75:60%:2.1531E-30:40:40:33:17:31:44
ST4.03ch03	3421141	.	C	T	.	PASS	ADP=89;WT=1;HET=1;HOM=0;NC=0	GT:GQ:SDP:DP:RD:AD:FREQ:PVAL:RBQ:ABQ:RDF:RDR:ADF:ADR	0/0:80:78:78:70:7:9.09%:6.7755E-3:40:36:2:68:1:6	0/1:170:100:100:48:46:48.94%:8.7581E-18:41:40:2:46:1:45
ST4.03ch03	3440658	.	C	T	.	PASS	ADP=193;WT=1;HET=1;HOM=0;NC=0	GT:GQ:SDP:DP:RD:AD:FREQ:PVAL:RBQ:ABQ:RDF:RDR:ADF:ADR	0/0:268:193:193:184:7:3.65%:7.3876E-3:43:48:141:43:6:1	0/1:255:193:193:98:89:47.59%:1.4196E-33:42:42:79:19:63:26
ST4.03ch03	3442193	.	T	C	.	PASS	ADP=289;WT=1;HET=1;HOM=0;NC=0	GT:GQ:SDP:DP:RD:AD:FREQ:PVAL:RBQ:ABQ:RDF:RDR:ADF:ADR	0/0:365:286:286:264:12:4.35%:2.1608E-4:38:39:104:160:5:7	0/1:255:293:293:153:131:46.13%:9.6038E-49:38:38:57:96:46:85
ST4.03ch03	3442247	.	G	A	.	PASS	ADP=188;WT=1;HET=1;HOM=0;NC=0	GT:GQ:SDP:DP:RD:AD:FREQ:PVAL:RBQ:ABQ:RDF:RDR:ADF:ADR	0/0:225:181:181:163:8:4.68%:3.5926E-3:40:40:11:152:0:8	0/1:255:196:196:98:89:47.59%:1.4196E-33:40:39:6:92:6:83
ST4.03ch03	3442281	.	T	C	.	PASS	ADP=136;WT=1;HET=1;HOM=0;NC=0	GT:GQ:SDP:DP:RD:AD:FREQ:PVAL:RBQ:ABQ:RDF:RDR:ADF:ADR	0/0:150:121:121:106:5:4.5%:2.9846E-2:40:41:4:102:0:5	0/1:255:152:152:72:70:49.3%:8.8913E-27:40:40:0:72:1:69
ST4.03ch03	3467361	.	C	T	.	PASS	ADP=59;WT=1;HET=1;HOM=0;NC=0	GT:GQ:SDP:DP:RD:AD:FREQ:PVAL:RBQ:ABQ:RDF:RDR:ADF:ADR	0/0:69:55:55:51:3:5.56%:1.215E-1:41:41:22:29:1:2	0/1:77:63:63:32:22:40.74%:1.6045E-8:40:41:14:18:9:13
ST4.03ch03	3575694	.	C	T	.	PASS	ADP=692;WT=1;HET=1;HOM=0;NC=0	GT:GQ:SDP:DP:RD:AD:FREQ:PVAL:RBQ:ABQ:RDF:RDR:ADF:ADR	0/0:608:585:585:536:45:7.75%:1.1717E-14:41:40:263:273:18:27	0/1:255:800:800:344:429:55.5%:1.7756E-166:41:41:185:159:206:223
ST4.03ch03	3759765	.	T	C	.	PASS	ADP=172;WT=1;HET=1;HOM=0;NC=0	GT:GQ:SDP:DP:RD:AD:FREQ:PVAL:RBQ:ABQ:RDF:RDR:ADF:ADR	0/0:247:174:174:167:6:3.47%:1.4952E-2:40:41:80:87:2:4	0/1:221:171:171:89:62:41.06%:7.6413E-23:39:40:38:51:27:35
ST4.03ch03	3760802	.	G	A	.	PASS	ADP=143;WT=1;HET=1;HOM=0;NC=0	GT:GQ:SDP:DP:RD:AD:FREQ:PVAL:RBQ:ABQ:RDF:RDR:ADF:ADR	0/0:171:131:131:124:6:4.62%:1.4731E-2:40:41:56:68:5:1	0/1:230:156:156:73:63:46.32%:8.3997E-24:40:40:43:30:32:31
ST4.03ch03	3920934	.	T	C	.	PASS	ADP=231;WT=1;HET=1;HOM=0;NC=0	GT:GQ:SDP:DP:RD:AD:FREQ:PVAL:RBQ:ABQ:RDF:RDR:ADF:ADR	0/0:315:239:239:226:10:4.24%:8.8602E-4:42:43:218:8:10:0	0/1:255:224:224:92:130:58.56%:8.622E-52:41:42:86:6:120:10
ST4.03ch03	3920965	.	C	G	.	PASS	ADP=281;WT=1;HET=1;HOM=0;NC=0	GT:GQ:SDP:DP:RD:AD:FREQ:PVAL:RBQ:ABQ:RDF:RDR:ADF:ADR	0/0:361:287:287:270:14:4.93%:5.1796E-5:46:52:253:17:14:0	0/1:255:275:275:112:161:58.97%:3.7379E-64:45:47:106:6:146:15
ST4.03ch03	4150695	.	T	A	.	PASS	ADP=71;WT=1;HET=1;HOM=0;NC=0	GT:GQ:SDP:DP:RD:AD:FREQ:PVAL:RBQ:ABQ:RDF:RDR:ADF:ADR	0/0:88:67:67:58:2:3.33%:2.479E-1:39:41:25:33:1:1	0/1:133:75:75:37:36:49.32%:4.39E-14:40:41:20:17:19:17
ST4.03ch03	4231434	.	T	C	.	PASS	ADP=149;WT=1;HET=1;HOM=0;NC=0	GT:GQ:SDP:DP:RD:AD:FREQ:PVAL:RBQ:ABQ:RDF:RDR:ADF:ADR	0/0:172:157:157:143:11:7.14%:4.0585E-4:39:39:44:99:6:5	0/1:243:142:142:73:66:47.48%:4.7428E-25:40:40:38:35:34:32
ST4.03ch03	4711323	.	A	T	.	PASS	ADP=115;WT=1;HET=1;HOM=0;NC=0	GT:GQ:SDP:DP:RD:AD:FREQ:PVAL:RBQ:ABQ:RDF:RDR:ADF:ADR	0/0:103:91:91:79:5:5.95%:2.9396E-2:43:41:38:41:2:3	0/1:221:139:139:76:61:44.53%:7.2976E-23:40:40:34:42:22:39
ST4.03ch03	4713222	.	T	C	.	PASS	ADP=126;WT=1;HET=1;HOM=0;NC=0	GT:GQ:SDP:DP:RD:AD:FREQ:PVAL:RBQ:ABQ:RDF:RDR:ADF:ADR	0/0:143:128:128:113:8:6.61%:3.4665E-3:39:41:63:50:5:3	0/1:195:125:125:69:54:43.9%:2.9721E-20:39:39:40:29:35:19
ST4.03ch03	4747675	.	G	A	.	PASS	ADP=511;WT=1;HET=1;HOM=0;NC=0	GT:GQ:SDP:DP:RD:AD:FREQ:PVAL:RBQ:ABQ:RDF:RDR:ADF:ADR	0/0:626:518:518:485:28:5.46%:2.5511E-9:40:38:313:172:18:10	0/1:255:505:505:235:262:52.72%:2.5372E-100:40:41:141:94:168:94
ST4.03ch03	4747709	.	A	G	.	PASS	ADP=511;WT=1;HET=1;HOM=0;NC=0	GT:GQ:SDP:DP:RD:AD:FREQ:PVAL:RBQ:ABQ:RDF:RDR:ADF:ADR	0/0:635:538:538:502:31:5.82%:2.9718E-10:40:39:234:268:13:18	0/1:255:485:485:226:251:52.62%:4.3756E-96:39:40:97:129:106:145
ST4.03ch03	4957245	.	G	A	.	PASS	ADP=195;WT=1;HET=1;HOM=0;NC=0	GT:GQ:SDP:DP:RD:AD:FREQ:PVAL:RBQ:ABQ:RDF:RDR:ADF:ADR	0/0:177:184:184:150:12:7.41%:1.9765E-4:40:41:115:35:10:2	0/1:255:207:207:77:100:56.5%:1.6616E-39:40:40:64:13:82:18
ST4.03ch03	5425159	.	C	T	.	PASS	ADP=328;WT=1;HET=1;HOM=0;NC=0	GT:GQ:SDP:DP:RD:AD:FREQ:PVAL:RBQ:ABQ:RDF:RDR:ADF:ADR	0/0:348:289:289:269:16:5.61%:1.2289E-5:47:43:134:135:7:9	0/1:255:367:367:183:183:50%:3.1376E-69:43:47:88:95:87:96
ST4.03ch03	5426057	.	T	C	.	PASS	ADP=605;WT=1;HET=1;HOM=0;NC=0	GT:GQ:SDP:DP:RD:AD:FREQ:PVAL:RBQ:ABQ:RDF:RDR:ADF:ADR	0/0:398:575:575:337:26:7.16%:9.3688E-9:45:43:120:217:8:18	0/1:255:636:635:238:237:49.89%:2.0288E-89:43:41:75:163:80:157
ST4.03ch03	5426636	.	C	T	.	PASS	ADP=569;WT=1;HET=1;HOM=0;NC=0	GT:GQ:SDP:DP:RD:AD:FREQ:PVAL:RBQ:ABQ:RDF:RDR:ADF:ADR	0/0:426:569:569:336:21:5.88%:3.5224E-7:49:49:177:159:11:10	0/1:255:569:569:214:194:47.55%:2.091E-72:45:50:107:107:103:91
ST4.03ch03	5426666	.	G	A	.	PASS	ADP=513;WT=1;HET=1;HOM=0;NC=0	GT:GQ:SDP:DP:RD:AD:FREQ:PVAL:RBQ:ABQ:RDF:RDR:ADF:ADR	0/0:357:518:518:286:19:6.23%:1.4284E-6:47:47:162:124:13:6	0/1:255:508:508:185:162:46.69%:2.6783E-60:44:46:99:86:92:70
ST4.03ch03	5426791	.	G	T	.	PASS	ADP=362;WT=1;HET=1;HOM=0;NC=0	GT:GQ:SDP:DP:RD:AD:FREQ:PVAL:RBQ:ABQ:RDF:RDR:ADF:ADR	0/0:161:376:376:146:14:8.75%:4.5352E-5:47:46:40:106:2:12	0/1:255:348:348:95:92:49.2%:5.6559E-35:46:47:25:70:22:70
ST4.03ch03	5431268	.	A	T	.	PASS	ADP=197;WT=1;HET=1;HOM=0;NC=0	GT:GQ:SDP:DP:RD:AD:FREQ:PVAL:RBQ:ABQ:RDF:RDR:ADF:ADR	0/0:228:224:224:199:17:7.87%:5.4992E-6:47:40:103:96:5:12	0/1:255:171:171:97:72:42.6%:1.2855E-26:44:41:42:55:24:48
ST4.03ch03	5455367	.	G	A	.	PASS	ADP=212;WT=1;HET=1;HOM=0;NC=0	GT:GQ:SDP:DP:RD:AD:FREQ:PVAL:RBQ:ABQ:RDF:RDR:ADF:ADR	0/0:203:247:247:154:9:5.52%:1.7437E-3:40:41:84:70:6:3	0/1:255:178:178:62:73:54.07%:1.2843E-28:39:39:30:32:47:26
ST4.03ch03	5458526	.	T	A	.	PASS	ADP=175;WT=1;HET=1;HOM=0;NC=0	GT:GQ:SDP:DP:RD:AD:FREQ:PVAL:RBQ:ABQ:RDF:RDR:ADF:ADR	0/0:120:201:201:100:8:7.41%:3.4153E-3:49:46:52:48:3:5	0/1:210:151:150:46:55:54.46%:9.24E-22:44:48:17:29:31:24
ST4.03ch03	5462839	.	C	A	.	PASS	ADP=166;WT=1;HET=1;HOM=0;NC=0	GT:GQ:SDP:DP:RD:AD:FREQ:PVAL:RBQ:ABQ:RDF:RDR:ADF:ADR	0/0:21:196:196:14:1:6.67%:5E-1:40:41:1:13:1:0	0/1:34:136:136:15:10:40%:3.1821E-4:41:43:3:12:1:9
ST4.03ch03	5462848	.	C	T	.	PASS	ADP=166;WT=1;HET=1;HOM=0;NC=0	GT:GQ:SDP:DP:RD:AD:FREQ:PVAL:RBQ:ABQ:RDF:RDR:ADF:ADR	0/0:21:197:197:15:1:6.25%:5E-1:41:41:1:14:1:0	0/1:35:135:135:14:10:41.67%:2.9985E-4:44:41:3:11:1:9
ST4.03ch03	5468591	.	C	T	.	PASS	ADP=128;WT=1;HET=1;HOM=0;NC=0	GT:GQ:SDP:DP:RD:AD:FREQ:PVAL:RBQ:ABQ:RDF:RDR:ADF:ADR	0/0:120:167:167:71:1:1.39%:5E-1:48:41:35:36:0:1	0/1:73:89:89:13:19:59.38%:3.9837E-8:51:44:9:4:6:13
ST4.03ch03	5513176	.	T	C	.	PASS	ADP=2483;WT=1;HET=1;HOM=0;NC=0	GT:GQ:SDP:DP:RD:AD:FREQ:PVAL:RBQ:ABQ:RDF:RDR:ADF:ADR	0/0:1126:3320:3320:1031:93:8.27%:6.8655E-28:47:45:507:524:44:49	0/1:255:1647:1646:336:446:57.03%:1.3177E-174:44:47:144:192:208:238
ST4.03ch03	5540936	.	G	T	.	PASS	ADP=157;WT=1;HET=1;HOM=0;NC=0	GT:GQ:SDP:DP:RD:AD:FREQ:PVAL:RBQ:ABQ:RDF:RDR:ADF:ADR	0/0:232:235:235:183:12:6.15%:2.0507E-4:39:38:43:140:6:6	0/1:148:79:79:33:39:54.17%:1.374E-15:39:41:14:19:20:19
ST4.03ch03	5742458	.	G	A	.	PASS	ADP=68;WT=1;HET=1;HOM=0;NC=0	GT:GQ:SDP:DP:RD:AD:FREQ:PVAL:RBQ:ABQ:RDF:RDR:ADF:ADR	0/0:60:64:64:41:2:4.65%:2.4706E-1:40:41:28:13:1:1	0/1:143:72:72:28:37:56.92%:4.8389E-15:40:39:19:9:23:14
ST4.03ch03	5743705	.	A	G	.	PASS	ADP=332;WT=1;HET=1;HOM=0;NC=0	GT:GQ:SDP:DP:RD:AD:FREQ:PVAL:RBQ:ABQ:RDF:RDR:ADF:ADR	0/0:389:298:298:278:12:4.14%:2.1738E-4:40:40:156:122:8:4	0/1:255:366:366:179:185:50.82%:2.7243E-70:40:40:90:89:103:82
ST4.03ch03	6842591	.	A	G	.	PASS	ADP=201;WT=1;HET=1;HOM=0;NC=0	GT:GQ:SDP:DP:RD:AD:FREQ:PVAL:RBQ:ABQ:RDF:RDR:ADF:ADR	0/0:199:182:182:167:13:7.22%:9.7523E-5:40:38:77:90:7:6	0/1:255:221:221:111:108:49.32%:5.7055E-41:40:39:59:52:51:57
ST4.03ch03	6875519	.	A	G	.	PASS	ADP=76;WT=1;HET=1;HOM=0;NC=0	GT:GQ:SDP:DP:RD:AD:FREQ:PVAL:RBQ:ABQ:RDF:RDR:ADF:ADR	0/0:99:77:77:69:3:4.17%:1.2238E-1:44:41:28:41:0:3	0/1:143:75:75:35:38:52.05%:4.8769E-15:47:42:14:21:4:34
ST4.03ch03	7013030	.	G	T	.	PASS	ADP=62;WT=1;HET=1;HOM=0;NC=0	GT:GQ:SDP:DP:RD:AD:FREQ:PVAL:RBQ:ABQ:RDF:RDR:ADF:ADR	0/0:47:69:69:33:2:5.71%:2.4638E-1:40:41:15:18:1:1	0/1:64:56:56:14:17:54.84%:3.5853E-7:39:39:10:4:6:11
ST4.03ch03	7228979	.	G	A	.	PASS	ADP=187;WT=1;HET=1;HOM=0;NC=0	GT:GQ:SDP:DP:RD:AD:FREQ:PVAL:RBQ:ABQ:RDF:RDR:ADF:ADR	0/0:170:150:150:137:10:6.8%:8.3367E-4:40:40:61:76:2:8	0/1:255:224:224:104:117:52.94%:3.3222E-45:40:40:43:61:69:48
ST4.03ch03	7229122	.	C	T	.	PASS	ADP=199;WT=1;HET=1;HOM=0;NC=0	GT:GQ:SDP:DP:RD:AD:FREQ:PVAL:RBQ:ABQ:RDF:RDR:ADF:ADR	0/0:172:157:157:143:11:7.14%:4.0585E-4:40:41:64:79:3:8	0/1:255:241:241:111:127:53.36%:3.9602E-49:40:39:48:63:78:49
ST4.03ch03	7230567	.	G	A	.	PASS	ADP=162;WT=1;HET=1;HOM=0;NC=0	GT:GQ:SDP:DP:RD:AD:FREQ:PVAL:RBQ:ABQ:RDF:RDR:ADF:ADR	0/0:150:124:124:114:7:5.79%:7.1459E-3:40:45:51:63:3:4	0/1:255:200:200:87:110:55.84%:3.1243E-43:41:40:41:46:45:65
ST4.03ch03	10243720	.	G	A	.	PASS	ADP=291;WT=1;HET=1;HOM=0;NC=0	GT:GQ:SDP:DP:RD:AD:FREQ:PVAL:RBQ:ABQ:RDF:RDR:ADF:ADR	0/0:236:242:242:216:21:8.86%:3.0005E-7:42:42:149:67:13:8	0/1:255:341:341:183:151:45.21%:7.9733E-56:41:41:120:63:97:54
ST4.03ch03	10248873	.	A	G	.	PASS	ADP=399;WT=1;HET=1;HOM=0;NC=0	GT:GQ:SDP:DP:RD:AD:FREQ:PVAL:RBQ:ABQ:RDF:RDR:ADF:ADR	0/0:356:333:333:303:24:7.34%:3.847E-8:51:46:203:100:13:11	0/1:255:467:465:272:190:41.13%:1.1664E-68:48:48:156:116:99:91
ST4.03ch03	10335888	.	G	A	.	PASS	ADP=176;WT=1;HET=1;HOM=0;NC=0	GT:GQ:SDP:DP:RD:AD:FREQ:PVAL:RBQ:ABQ:RDF:RDR:ADF:ADR	0/0:135:123:123:113:9:7.38%:1.6762E-3:40:41:65:48:5:4	0/1:255:230:230:129:99:43.42%:1.6908E-36:40:39:59:70:54:45
ST4.03ch03	14203761	.	T	C	.	PASS	ADP=362;WT=1;HET=1;HOM=0;NC=0	GT:GQ:SDP:DP:RD:AD:FREQ:PVAL:RBQ:ABQ:RDF:RDR:ADF:ADR	0/0:345:309:309:286:21:6.84%:3.3471E-7:55:49:242:44:16:5	0/1:255:416:416:238:173:41.99%:7.1304E-63:54:51:199:39:145:28
ST4.03ch03	14307889	.	T	A	.	PASS	ADP=85;WT=1;HET=1;HOM=0;NC=0	GT:GQ:SDP:DP:RD:AD:FREQ:PVAL:RBQ:ABQ:RDF:RDR:ADF:ADR	0/0:80:79:79:70:7:9.09%:6.7755E-3:48:51:35:35:5:2	0/1:197:91:91:39:51:56.67%:1.8036E-20:43:44:13:26:21:30
ST4.03ch03	15176894	.	A	G	.	PASS	ADP=96;WT=1;HET=1;HOM=0;NC=0	GT:GQ:SDP:DP:RD:AD:FREQ:PVAL:RBQ:ABQ:RDF:RDR:ADF:ADR	0/0:104:102:102:93:9:8.82%:1.6245E-3:39:37:53:40:5:4	0/1:153:90:90:48:42:46.67%:4.1212E-16:37:39:20:28:25:17
ST4.03ch03	15235767	.	G	A	.	PASS	ADP=96;WT=1;HET=1;HOM=0;NC=0	GT:GQ:SDP:DP:RD:AD:FREQ:PVAL:RBQ:ABQ:RDF:RDR:ADF:ADR	0/0:74:83:83:67:7:9.46%:6.7346E-3:45:57:33:34:6:1	0/1:192:109:109:56:52:48.15%:6.1118E-20:44:42:23:33:14:38
ST4.03ch03	15235813	.	G	A	.	PASS	ADP=90;WT=1;HET=1;HOM=0;NC=0	GT:GQ:SDP:DP:RD:AD:FREQ:PVAL:RBQ:ABQ:RDF:RDR:ADF:ADR	0/0:77:85:85:69:7:9.21%:6.7622E-3:47:46:35:34:2:5	0/1:134:95:95:56:38:40.43%:3.2414E-14:44:40:24:32:8:30
ST4.03ch03	17991106	.	T	A	.	PASS	ADP=98;WT=1;HET=1;HOM=0;NC=0	GT:GQ:SDP:DP:RD:AD:FREQ:PVAL:RBQ:ABQ:RDF:RDR:ADF:ADR	0/0:117:81:81:78:3:3.7%:1.2267E-1:43:54:60:18:2:1	0/1:184:116:116:65:51:43.97%:3.5978E-19:44:47:47:18:29:22
ST4.03ch03	18030894	.	T	C	.	PASS	ADP=81;WT=1;HET=1;HOM=0;NC=0	GT:GQ:SDP:DP:RD:AD:FREQ:PVAL:RBQ:ABQ:RDF:RDR:ADF:ADR	0/0:123:80:80:77:2:2.53%:2.4841E-1:47:41:66:11:1:1	0/1:129:83:83:47:36:43.37%:1.0957E-13:49:54:39:8:28:8
ST4.03ch03	18970389	.	C	T	.	PASS	ADP=235;WT=1;HET=1;HOM=0;NC=0	GT:GQ:SDP:DP:RD:AD:FREQ:PVAL:RBQ:ABQ:RDF:RDR:ADF:ADR	0/0:236:210:210:194:14:6.73%:4.8683E-5:39:41:96:98:6:8	0/1:255:261:261:131:123:48.43%:2.3567E-46:40:39:65:66:61:62
ST4.03ch03	20183245	.	C	A	.	PASS	ADP=67;WT=1;HET=1;HOM=0;NC=0	GT:GQ:SDP:DP:RD:AD:FREQ:PVAL:RBQ:ABQ:RDF:RDR:ADF:ADR	0/0:98:68:68:64:2:3.03%:2.4809E-1:43:41:53:11:2:0	0/1:99:67:67:39:28:41.79%:1.0284E-10:42:41:31:8:16:12
ST4.03ch03	20614221	.	G	A	.	PASS	ADP=69;WT=1;HET=1;HOM=0;NC=0	GT:GQ:SDP:DP:RD:AD:FREQ:PVAL:RBQ:ABQ:RDF:RDR:ADF:ADR	0/0:62:51:51:47:3:6%:1.2121E-1:45:32:31:16:1:2	0/1:128:87:87:51:36:41.38%:1.463E-13:48:45:31:20:26:10
ST4.03ch03	21085669	.	A	C	.	PASS	ADP=65;WT=1;HET=1;HOM=0;NC=0	GT:GQ:SDP:DP:RD:AD:FREQ:PVAL:RBQ:ABQ:RDF:RDR:ADF:ADR	0/0:59:53:53:48:4:7.69%:5.8877E-2:50:58:21:27:3:1	0/1:131:77:77:41:36:46.75%:6.58E-14:48:43:14:27:5:31
ST4.03ch03	21085679	.	C	T	.	PASS	ADP=65;WT=1;HET=1;HOM=0;NC=0	GT:GQ:SDP:DP:RD:AD:FREQ:PVAL:RBQ:ABQ:RDF:RDR:ADF:ADR	0/0:59:53:53:48:4:7.69%:5.8877E-2:50:61:20:28:3:1	0/1:131:78:78:42:36:46.15%:7.2168E-14:46:41:13:29:4:32
ST4.03ch03	21360432	.	C	T	.	PASS	ADP=216;WT=1;HET=1;HOM=0;NC=0	GT:GQ:SDP:DP:RD:AD:FREQ:PVAL:RBQ:ABQ:RDF:RDR:ADF:ADR	0/0:194:195:195:177:17:8.76%:5.2899E-6:40:47:128:49:14:3	0/1:255:238:237:129:103:44.4%:3.9422E-38:42:39:93:36:65:38
ST4.03ch03	22256018	.	C	T	.	PASS	ADP=189;WT=1;HET=1;HOM=0;NC=0	GT:GQ:SDP:DP:RD:AD:FREQ:PVAL:RBQ:ABQ:RDF:RDR:ADF:ADR	0/0:245:198:198:176:8:4.35%:3.6143E-3:53:56:150:26:7:1	0/1:247:180:180:96:69:41.82%:1.9361E-25:47:52:73:23:59:10
ST4.03ch03	22782415	.	C	T	.	PASS	ADP=804;WT=1;HET=1;HOM=0;NC=0	GT:GQ:SDP:DP:RD:AD:FREQ:PVAL:RBQ:ABQ:RDF:RDR:ADF:ADR	0/0:630:700:700:630:70:10%:1.378E-22:40:40:358:272:36:34	0/1:255:908:908:418:487:53.69%:4.3689E-187:41:40:243:175:273:214
ST4.03ch03	23153522	.	T	C	.	PASS	ADP=82;WT=1;HET=1;HOM=0;NC=0	GT:GQ:SDP:DP:RD:AD:FREQ:PVAL:RBQ:ABQ:RDF:RDR:ADF:ADR	0/0:90:77:77:70:5:6.67%:2.9174E-2:39:40:17:53:1:4	0/1:171:88:88:38:45:54.22%:6.7818E-18:39:43:11:27:15:30
ST4.03ch03	23428449	.	A	C	.	PASS	ADP=306;WT=1;HET=1;HOM=0;NC=0	GT:GQ:SDP:DP:RD:AD:FREQ:PVAL:RBQ:ABQ:RDF:RDR:ADF:ADR	0/0:215:226:226:203:21:9.38%:2.9171E-7:56:58:146:57:13:8	0/1:255:387:387:182:204:52.85%:2.6034E-78:52:51:117:65:111:93
ST4.03ch03	23428514	.	G	A	.	PASS	ADP=339;WT=1;HET=1;HOM=0;NC=0	GT:GQ:SDP:DP:RD:AD:FREQ:PVAL:RBQ:ABQ:RDF:RDR:ADF:ADR	0/0:236:255:255:228:25:9.88%:1.5979E-8:43:41:89:139:7:18	0/1:255:423:423:199:223:52.84%:1.5257E-85:42:43:66:133:62:161
ST4.03ch03	23428547	.	G	A	.	PASS	ADP=217;WT=1;HET=1;HOM=0;NC=0	GT:GQ:SDP:DP:RD:AD:FREQ:PVAL:RBQ:ABQ:RDF:RDR:ADF:ADR	0/0:193:174:174:160:12:6.98%:2.0018E-4:41:43:72:88:7:5	0/1:255:261:261:133:126:48.46%:1.5914E-47:41:39:51:82:45:81
ST4.03ch03	23461963	.	T	C	.	PASS	ADP=161;WT=1;HET=1;HOM=0;NC=0	GT:GQ:SDP:DP:RD:AD:FREQ:PVAL:RBQ:ABQ:RDF:RDR:ADF:ADR	0/0:143:119:119:111:7:5.93%:7.1293E-3:40:39:72:39:6:1	0/1:255:203:203:114:88:43.56%:1.5404E-32:40:40:71:43:56:32
ST4.03ch03	24970995	.	A	C	.	PASS	ADP=235;WT=1;HET=1;HOM=0;NC=0	GT:GQ:SDP:DP:RD:AD:FREQ:PVAL:RBQ:ABQ:RDF:RDR:ADF:ADR	0/0:200:204:204:184:18:8.91%:2.5673E-6:47:46:126:58:15:3	0/1:255:266:266:146:118:44.53%:1.1809E-43:47:39:96:50:84:34
ST4.03ch03	31056510	.	C	T	.	PASS	ADP=167;WT=1;HET=1;HOM=0;NC=0	GT:GQ:SDP:DP:RD:AD:FREQ:PVAL:RBQ:ABQ:RDF:RDR:ADF:ADR	0/0:212:155:155:147:6:3.92%:1.4864E-2:41:40:96:51:3:3	0/1:255:179:179:77:101:56.74%:5.9677E-40:41:41:42:35:55:46
ST4.03ch03	31842517	.	G	A	.	PASS	ADP=70;WT=1;HET=1;HOM=0;NC=0	GT:GQ:SDP:DP:RD:AD:FREQ:PVAL:RBQ:ABQ:RDF:RDR:ADF:ADR	0/0:71:65:65:47:2:4.08%:2.4742E-1:54:41:35:12:2:0	0/1:145:75:75:31:38:55.07%:2.8075E-15:48:50:24:7:27:11
ST4.03ch03	31842520	.	A	G	.	PASS	ADP=69;WT=1;HET=1;HOM=0;NC=0	GT:GQ:SDP:DP:RD:AD:FREQ:PVAL:RBQ:ABQ:RDF:RDR:ADF:ADR	0/0:67:64:64:46:2:4.17%:2.4737E-1:54:41:35:11:2:0	0/1:146:74:74:30:38:55.88%:2.4088E-15:48:50:24:6:27:11
ST4.03ch03	32118364	.	G	A	.	PASS	ADP=1806;WT=1;HET=1;HOM=0;NC=0	GT:GQ:SDP:DP:RD:AD:FREQ:PVAL:RBQ:ABQ:RDF:RDR:ADF:ADR	0/0:1577:1620:1620:1466:136:8.49%:4.1461E-41:42:43:788:678:81:55	0/1:255:1992:1992:1166:813:41.08%:7.5541E-289:42:40:598:568:435:378
ST4.03ch03	34432091	.	G	C	.	PASS	ADP=309;WT=1;HET=1;HOM=0;NC=0	GT:GQ:SDP:DP:RD:AD:FREQ:PVAL:RBQ:ABQ:RDF:RDR:ADF:ADR	0/0:277:287:287:257:25:8.87%:1.7087E-8:47:45:257:0:25:0	0/1:255:332:332:179:149:45.43%:3.7285E-55:45:41:179:0:149:0
ST4.03ch03	34432108	.	A	G	.	PASS	ADP=323;WT=1;HET=1;HOM=0;NC=0	GT:GQ:SDP:DP:RD:AD:FREQ:PVAL:RBQ:ABQ:RDF:RDR:ADF:ADR	0/0:274:296:296:263:28:9.62%:1.8836E-9:49:48:263:0:28:0	0/1:255:350:350:187:159:45.95%:5.6884E-59:45:44:187:0:159:0
ST4.03ch03	34432191	.	C	T	.	PASS	ADP=396;WT=1;HET=1;HOM=0;NC=0	GT:GQ:SDP:DP:RD:AD:FREQ:PVAL:RBQ:ABQ:RDF:RDR:ADF:ADR	0/0:351:377:377:337:35:9.41%:1.2578E-11:47:43:220:117:22:13	0/1:255:415:415:223:188:45.74%:1.5605E-69:46:45:140:83:130:58
ST4.03ch03	35575813	.	A	G	.	PASS	ADP=245;WT=1;HET=1;HOM=0;NC=0	GT:GQ:SDP:DP:RD:AD:FREQ:PVAL:RBQ:ABQ:RDF:RDR:ADF:ADR	0/0:199:184:184:169:14:7.65%:4.7145E-5:43:42:24:145:2:12	0/1:255:306:306:169:136:44.59%:3.4649E-50:43:43:22:147:14:122
ST4.03ch03	36393142	.	A	G	.	PASS	ADP=216;WT=1;HET=1;HOM=0;NC=0	GT:GQ:SDP:DP:RD:AD:FREQ:PVAL:RBQ:ABQ:RDF:RDR:ADF:ADR	0/0:207:179:179:164:11:6.29%:4.1524E-4:39:40:75:89:3:8	0/1:255:253:253:134:117:46.61%:1.0321E-43:38:39:68:66:50:67
ST4.03ch03	36544758	.	G	A	.	PASS	ADP=164;WT=1;HET=1;HOM=0;NC=0	GT:GQ:SDP:DP:RD:AD:FREQ:PVAL:RBQ:ABQ:RDF:RDR:ADF:ADR	0/0:168:158:158:143:12:7.74%:1.957E-4:57:47:59:84:2:10	0/1:255:171:171:90:71:44.1%:1.8954E-26:51:53:24:66:25:46
ST4.03ch03	36641253	.	T	C	.	PASS	ADP=111;WT=1;HET=1;HOM=0;NC=0	GT:GQ:SDP:DP:RD:AD:FREQ:PVAL:RBQ:ABQ:RDF:RDR:ADF:ADR	0/0:95:94:94:83:8:8.79%:3.327E-3:48:48:20:63:2:6	0/1:191:128:128:68:53:43.8%:7.009E-20:45:43:11:57:7:46
ST4.03ch03	38430881	.	A	G	.	PASS	ADP=142;WT=1;HET=1;HOM=0;NC=0	GT:GQ:SDP:DP:RD:AD:FREQ:PVAL:RBQ:ABQ:RDF:RDR:ADF:ADR	0/0:141:133:133:120:10:7.69%:8.1595E-4:45:47:83:37:5:5	0/1:218:151:151:85:61:41.78%:1.4585E-22:43:42:60:25:51:10
ST4.03ch03	38431145	.	G	A	.	PASS	ADP=170;WT=1;HET=1;HOM=0;NC=0	GT:GQ:SDP:DP:RD:AD:FREQ:PVAL:RBQ:ABQ:RDF:RDR:ADF:ADR	0/0:229:183:183:171:9:5%:1.763E-3:46:52:65:106:7:2	0/1:247:157:157:84:68:44.74%:1.9412E-25:45:44:41:43:28:40
ST4.03ch03	38442517	.	G	A	.	PASS	ADP=116;WT=1;HET=1;HOM=0;NC=0	GT:GQ:SDP:DP:RD:AD:FREQ:PVAL:RBQ:ABQ:RDF:RDR:ADF:ADR	0/0:71:139:139:47:2:4.08%:2.4742E-1:43:36:14:33:1:1	0/1:52:93:93:22:15:40.54%:5.1339E-6:40:40:5:17:5:10
ST4.03ch11	1344423	.	T	C	.	PASS	ADP=268;WT=1;HET=1;HOM=0;NC=0	GT:GQ:SDP:DP:RD:AD:FREQ:PVAL:RBQ:ABQ:RDF:RDR:ADF:ADR	0/0:30:255:255:24:2:7.69%:2.451E-1:49:61:9:15:2:0	0/1:42:281:281:17:12:41.38%:5.8193E-5:43:41:8:9:12:0
ST4.03ch11	1344424	.	A	G	.	PASS	ADP=268;WT=1;HET=1;HOM=0;NC=0	GT:GQ:SDP:DP:RD:AD:FREQ:PVAL:RBQ:ABQ:RDF:RDR:ADF:ADR	0/0:30:255:255:24:2:7.69%:2.451E-1:49:61:9:15:2:0	0/1:42:281:281:17:12:41.38%:5.8193E-5:44:41:8:9:12:0
ST4.03ch11	1736295	.	C	A	.	PASS	ADP=469;WT=1;HET=1;HOM=0;NC=0	GT:GQ:SDP:DP:RD:AD:FREQ:PVAL:RBQ:ABQ:RDF:RDR:ADF:ADR	0/0:24:460:460:16:1:5.88%:5E-1:52:41:11:5:0:1	0/1:84:479:479:24:23:48.94%:3.2602E-9:43:40:13:11:3:20
ST4.03ch03	833348	.	T	C	.	PASS	ADP=92;WT=0;HET=1;HOM=1;NC=0	GT:GQ:SDP:DP:RD:AD:FREQ:PVAL:RBQ:ABQ:RDF:RDR:ADF:ADR	1/1:255:76:76:1:72:98.63%:1.2584E-41:82:41:1:0:46:26	0/1:217:108:108:49:57:53.77%:1.9065E-22:39:41:29:20:36:21
ST4.03ch03	833562	.	T	G	.	PASS	ADP=111;WT=0;HET=1;HOM=1;NC=0	GT:GQ:SDP:DP:RD:AD:FREQ:PVAL:RBQ:ABQ:RDF:RDR:ADF:ADR	1/1:255:95:95:1:91:98.91%:6.4569E-53:41:41:1:0:52:39	0/1:212:127:127:67:58:46.4%:5.6685E-22:39:39:44:23:36:22
ST4.03ch03	1293038	.	A	T	.	PASS	ADP=203;WT=0;HET=1;HOM=1;NC=0	GT:GQ:SDP:DP:RD:AD:FREQ:PVAL:RBQ:ABQ:RDF:RDR:ADF:ADR	1/1:58:90:90:0:11:100%:1.4176E-6:0:39:0:0:10:1	0/1:114:317:317:25:30:54.55%:3.6885E-12:39:39:17:8:26:4
ST4.03ch03	1528550	.	A	G	.	PASS	ADP=161;WT=0;HET=1;HOM=1;NC=0	GT:GQ:SDP:DP:RD:AD:FREQ:PVAL:RBQ:ABQ:RDF:RDR:ADF:ADR	1/1:255:129:129:1:126:99.21%:8.8409E-74:41:38:0:1:47:79	0/1:255:194:194:101:82:44.81%:1.4937E-30:40:39:32:69:35:47
ST4.03ch03	1528791	.	G	A	.	PASS	ADP=146;WT=0;HET=1;HOM=1;NC=0	GT:GQ:SDP:DP:RD:AD:FREQ:PVAL:RBQ:ABQ:RDF:RDR:ADF:ADR	1/1:255:122:122:1:119:99.17%:1.3311E-69:37:40:0:1:58:61	0/1:255:170:170:81:78:49.06%:9.9746E-30:40:40:37:44:37:41
ST4.03ch03	1742496	.	A	G	.	PASS	ADP=86;WT=0;HET=1;HOM=1;NC=0	GT:GQ:SDP:DP:RD:AD:FREQ:PVAL:RBQ:ABQ:RDF:RDR:ADF:ADR	1/1:115:56:56:1:22:95.65%:2.9149E-12:41:40:1:0:10:12	0/1:132:116:116:39:36:48%:5.4147E-14:39:43:24:15:16:20
ST4.03ch03	1996108	.	A	T	.	PASS	ADP=362;WT=0;HET=1;HOM=1;NC=0	GT:GQ:SDP:DP:RD:AD:FREQ:PVAL:RBQ:ABQ:RDF:RDR:ADF:ADR	1/1:255:309:309:9:280:96.89%:1.3775E-156:45:39:1:8:7:273	0/1:255:415:415:197:198:50.13%:6.6587E-75:39:38:3:194:4:194
ST4.03ch03	2522231	.	G	A	.	PASS	ADP=343;WT=0;HET=1;HOM=1;NC=0	GT:GQ:SDP:DP:RD:AD:FREQ:PVAL:RBQ:ABQ:RDF:RDR:ADF:ADR	1/1:255:285:285:13:259:95.22%:5.056E-141:42:46:4:9:131:128	0/1:255:402:402:179:189:51.36%:5.2513E-72:43:44:70:109:92:97
ST4.03ch03	3442244	.	T	C	.	PASS	ADP=192;WT=0;HET=1;HOM=1;NC=0	GT:GQ:SDP:DP:RD:AD:FREQ:PVAL:RBQ:ABQ:RDF:RDR:ADF:ADR	1/1:255:183:183:8:165:95.38%:3.9748E-90:41:40:0:8:11:154	0/1:255:202:202:93:100:51.81%:1.7175E-38:40:40:7:86:6:94
ST4.03ch03	3580124	.	G	C	.	PASS	ADP=320;WT=0;HET=1;HOM=1;NC=0	GT:GQ:SDP:DP:RD:AD:FREQ:PVAL:RBQ:ABQ:RDF:RDR:ADF:ADR	1/1:255:267:267:19:243:92.75%:7.7314E-128:55:46:10:9:68:175	0/1:255:373:373:207:144:41.03%:3.5886E-52:45:44:74:133:34:110
ST4.03ch03	4747651	.	C	A	.	PASS	ADP=434;WT=0;HET=1;HOM=1;NC=0	GT:GQ:SDP:DP:RD:AD:FREQ:PVAL:RBQ:ABQ:RDF:RDR:ADF:ADR	1/1:255:432:432:30:397:92.97%:2.7261E-209:40:42:25:5:337:60	0/1:255:436:436:224:204:47.66%:3.7643E-76:42:43:193:31:155:49
ST4.03ch03	4957221	.	C	A	.	PASS	ADP=168;WT=0;HET=1;HOM=1;NC=0	GT:GQ:SDP:DP:RD:AD:FREQ:PVAL:RBQ:ABQ:RDF:RDR:ADF:ADR	1/1:255:153:153:11:118:91.47%:2.9496E-61:40:40:10:1:103:15	0/1:242:183:183:86:67:43.79%:5.8688E-25:40:40:80:6:61:6
ST4.03ch03	23461971	.	T	C	.	PASS	ADP=180;WT=0;HET=1;HOM=1;NC=0	GT:GQ:SDP:DP:RD:AD:FREQ:PVAL:RBQ:ABQ:RDF:RDR:ADF:ADR	1/1:255:134:134:10:123:92.48%:1.2323E-64:42:41:8:2:82:41	0/1:255:226:226:106:119:52.89%:5.9248E-46:40:39:62:44:73:46
ST4.03ch03	32116306	.	G	T	.	PASS	ADP=1391;WT=0;HET=1;HOM=1;NC=0	GT:GQ:SDP:DP:RD:AD:FREQ:PVAL:RBQ:ABQ:RDF:RDR:ADF:ADR	1/1:255:1284:1284:0:1170:91.41%:0E0:0:40:0:0:1132:38	0/1:255:1498:1498:0:883:59.3%:0E0:0:40:0:0:860:23
ST4.03ch03	33949659	.	G	A	.	PASS	ADP=164;WT=0;HET=1;HOM=1;NC=0	GT:GQ:SDP:DP:RD:AD:FREQ:PVAL:RBQ:ABQ:RDF:RDR:ADF:ADR	1/1:255:158:158:8:142:94.67%:8.5804E-77:40:39:6:2:86:56	0/1:255:171:171:70:101:59.06%:1.7074E-40:39:39:44:26:69:32
ST4.03ch09	59553848	.	T	C	.	PASS	ADP=296;WT=1;HET=0;HOM=1;NC=0	GT:GQ:SDP:DP:RD:AD:FREQ:PVAL:RBQ:ABQ:RDF:RDR:ADF:ADR	1/1:64:250:250:0:12:100%:3.698E-7:0:42:0:0:5:7	0/0:1:342:342:4:4:50%:3.8462E-2:40:38:2:2:2:2
