# Supplementary material for: Recognition of Pep-13/25 MAMPs of Phytophthora localizes to an RLK locus in Solanum microdontum
Source: Front Plant Sci. 2023 Jan 12;13:1037030. doi: 10.3389/fpls.2022.1037030 (PMC9879208; doi:10.3389/fpls.2022.1037030)
Supplement: Supplementary file 6 [file Table_3.xlsx]

## Sheet: Sheet1
Table S3. transcripts with filtered SNPs
Chromosome	Start	End	Description
ST4.03ch03	214737	217406	ID=PGSC0003DMT400034809;Parent=PGSC0003DMG400013379;Source_id=RNASEQ49.2571.0;Mapping_depth=1706.404869;Class=1;name="Adenylate kinase family"
ST4.03ch03	225627	228011	ID=PGSC0003DMT400034933;Parent=PGSC0003DMG400013429;Source_id=RNASEQ49.2599.0;Mapping_depth=15.936503;Class=1;name="Protoporphyrinogen oxidase, mitochondrial"
ST4.03ch03	225627	232112	ID=PGSC0003DMT400034934;Parent=PGSC0003DMG400013429;Source_id=RNASEQ49.2599.1;Mapping_depth=128.870370;Class=1;name="Protoporphyrinogen oxidase, mitochondrial"
ST4.03ch03	225627	232112	ID=PGSC0003DMT400034935;Parent=PGSC0003DMG400013429;Source_id=RNASEQ49.2599.2;Mapping_depth=111.007427;Class=1;name="Protoporphyrinogen oxidase, mitochondrial"
ST4.03ch03	226374	228009	ID=PGSC0003DMT400034936;Parent=PGSC0003DMG400013429;Source_id=RNASEQ49.2599.4;Mapping_depth=40.652759;Class=1;name="Protoporphyrinogen oxidase, mitochondrial"
ST4.03ch03	226374	228009	ID=PGSC0003DMT400034937;Parent=PGSC0003DMG400013429;Source_id=RNASEQ49.2599.5;Mapping_depth=124.457038;Class=1;name="Protoporphyrinogen oxidase, mitochondrial"
ST4.03ch03	226374	232100	ID=PGSC0003DMT400034938;Parent=PGSC0003DMG400013429;Source_id=RNASEQ49.2599.6;Mapping_depth=11.123377;Class=1;name="Protoporphyrinogen oxidase, mitochondrial"
ST4.03ch03	237569	241765	ID=PGSC0003DMT400034943;Parent=PGSC0003DMG400013430;Source_id=RNASEQ49.2609.0;Mapping_depth=16.769532;Class=1;name="Ankyrin"
ST4.03ch03	237569	241044	ID=PGSC0003DMT400034944;Parent=PGSC0003DMG400013430;Source_id=RNASEQ49.2609.1;Mapping_depth=95.805586;Class=1;name="Ankyrin"
ST4.03ch03	386624	393772	ID=PGSC0003DMT400034975;Parent=PGSC0003DMG400013444;Source_id=RNASEQ49.2765.1;Mapping_depth=16.282786;Class=1;name="Acylamino-acid-releasing enzyme"
ST4.03ch03	386624	393772	ID=PGSC0003DMT400034976;Parent=PGSC0003DMG400013444;Source_id=RNASEQ49.2765.2;Mapping_depth=84.527466;Class=1;name="Acylamino-acid-releasing enzyme"
ST4.03ch03	551505	556768	ID=PGSC0003DMT400034860;Parent=PGSC0003DMG400013399;Source_id=PGSC0003DMG000017286;Class=2;name="Conserved gene of unknown function"
ST4.03ch03	553087	557031	ID=PGSC0003DMT400034861;Parent=PGSC0003DMG400013399;Source_id=RNASEQ49.2919.0;Mapping_depth=2918.965229;Class=2;name="Conserved gene of unknown function"
ST4.03ch03	711026	719480	ID=PGSC0003DMT400035003;Parent=PGSC0003DMG400013459;Source_id=RNASEQ49.3107.0;Mapping_depth=2436.798011;Class=1;name="3-isopropylmalate dehydratase"
ST4.03ch03	831240	836333	ID=PGSC0003DMT400034911;Parent=PGSC0003DMG400013421;Source_id=RNASEQ49.3211.0;Mapping_depth=481.522008;Class=1;name="Translation initiation factor eIF4E"
ST4.03ch03	869749	879249	ID=PGSC0003DMT400035021;Parent=PGSC0003DMG400013468;Source_id=RNASEQ49.3257.0;Mapping_depth=26.597442;Class=1;name="Integrin-linked protein kinase"
ST4.03ch03	869749	879249	ID=PGSC0003DMT400035022;Parent=PGSC0003DMG400013468;Source_id=RNASEQ49.3257.1;Mapping_depth=8.935741;Class=1;name="Integrin-linked protein kinase"
ST4.03ch03	869749	879249	ID=PGSC0003DMT400035023;Parent=PGSC0003DMG400013468;Source_id=RNASEQ49.3257.2;Mapping_depth=137.088109;Class=1;name="Integrin-linked protein kinase"
ST4.03ch03	1272550	1279253	ID=PGSC0003DMT400068764;Parent=PGSC0003DMG400026744;Source_id=RNASEQ41.2542.0;Mapping_depth=568.150637;Class=2;name="Glycogen synthase kinase-3 beta"
ST4.03ch03	1286744	1294290	ID=PGSC0003DMT400068782;Parent=PGSC0003DMG400026748;Source_id=PGSC0003DMG000034773;Class=2;name="Serine-threonine protein kinase, plant-type"
ST4.03ch11	1340332	1347110	ID=PGSC0003DMT400043723;Parent=PGSC0003DMG403016979;Source_id=RNASEQ20.5875.6;Mapping_depth=12.556599;Class=1;name="NL27"
ST4.03ch11	1340332	1347110	ID=PGSC0003DMT400043724;Parent=PGSC0003DMG403016979;Source_id=RNASEQ20.5875.7;Mapping_depth=19.410741;Class=1;name="NL27"
ST4.03ch11	1340332	1347110	ID=PGSC0003DMT400043725;Parent=PGSC0003DMG403016979;Source_id=RNASEQ20.5875.8;Mapping_depth=25.478008;Class=1;name="NL27"
ST4.03ch11	1340332	1347110	ID=PGSC0003DMT400043726;Parent=PGSC0003DMG403016979;Source_id=RNASEQ20.5875.9;Mapping_depth=7.493288;Class=1;name="NL27"
ST4.03ch11	1343093	1347099	ID=PGSC0003DMT400043717;Parent=PGSC0003DMG401016979;Source_id=RNASEQ20.5875.11;Mapping_depth=7.981106;Class=1;name="Leucine Rich Repeat family protein"
ST4.03ch11	1343644	1347110	ID=PGSC0003DMT400043718;Parent=PGSC0003DMG401016979;Source_id=RNASEQ20.5875.12;Mapping_depth=25.194866;Class=1;name="Leucine Rich Repeat family protein"
ST4.03ch03	1431111	1432149	ID=PGSC0003DMT400041274;Parent=PGSC0003DMG402015976;Source_id=PGSC0003DMG000020890;Class=2;name="Conserved gene of unknown function"
ST4.03ch03	1528629	1533576	ID=PGSC0003DMT400011194;Parent=PGSC0003DMG400004384;Source_id=RNASEQ33.122.0;Mapping_depth=9.009570;Class=1;name="LRR receptor-like serine/threonine-protein kinase MRH1"
ST4.03ch03	1535156	1542930	ID=PGSC0003DMT400011193;Parent=PGSC0003DMG400004383;Source_id=RNASEQ33.119.0;Mapping_depth=528.154497;Class=1;name="Ceramidase"
ST4.03ch11	1727561	1737153	ID=PGSC0003DMT400040576;Parent=PGSC0003DMG400015687;Source_id=PGSC0003DMG000020363;Class=2;name="Conserved gene of unknown function"
ST4.03ch03	1737842	1742882	ID=PGSC0003DMT400033392;Parent=PGSC0003DMG400012829;Source_id=RNASEQ61.4704.0;Mapping_depth=124.766890;Class=1;name="Conserved gene of unknown function"
ST4.03ch03	1737842	1742882	ID=PGSC0003DMT400033393;Parent=PGSC0003DMG400012829;Source_id=RNASEQ61.4704.1;Mapping_depth=32.785345;Class=1;name="Conserved gene of unknown function"
ST4.03ch03	1903094	1905681	ID=PGSC0003DMT400033381;Parent=PGSC0003DMG400012824;Source_id=RNASEQ61.4521.0;Mapping_depth=84.819597;Class=1;name="Conserved gene of unknown function"
ST4.03ch03	1947151	1955652	ID=PGSC0003DMT400033350;Parent=PGSC0003DMG400012810;Source_id=RNASEQ61.4496.0;Mapping_depth=146.647474;Class=2;name="Scramblase family protein"
ST4.03ch03	1948133	1955026	ID=PGSC0003DMT400033349;Parent=PGSC0003DMG400012810;Source_id=PGSC0003DMG000016454;Class=2;name="Scramblase family protein"
ST4.03ch03	1975872	1978026	ID=PGSC0003DMT400033379;Parent=PGSC0003DMG400012822;Source_id=RNASEQ61.4479.0;Mapping_depth=4661.007916;Class=1;name="Stem-specific protein TSJT1"
ST4.03ch03	1983019	1991635	ID=PGSC0003DMT400033377;Parent=PGSC0003DMG400012821;Source_id=RNASEQ61.4464.0;Mapping_depth=31.202785;Class=1;name="Serine/threonine-protein kinase PBS1"
ST4.03ch03	1983019	1991635	ID=PGSC0003DMT400033378;Parent=PGSC0003DMG400012821;Source_id=RNASEQ61.4464.1;Mapping_depth=173.933799;Class=1;name="Serine/threonine-protein kinase PBS1"
ST4.03ch03	1993014	1996218	ID=PGSC0003DMT400033344;Parent=PGSC0003DMG400012807;Source_id=RNASEQ61.4457.0;Mapping_depth=938.395452;Class=1;name="Conserved gene of unknown function"
ST4.03ch03	2013850	2021171	ID=PGSC0003DMT400069041;Parent=PGSC0003DMG400026857;Source_id=RNASEQ14.5451.1;Mapping_depth=63.489214;Class=2;name="Splicing factor 3B subunit"
ST4.03ch03	2013850	2021171	ID=PGSC0003DMT400069042;Parent=PGSC0003DMG400026857;Source_id=RNASEQ14.5451.2;Mapping_depth=223.919443;Class=2;name="Splicing factor 3B subunit"
ST4.03ch03	2013994	2020767	ID=PGSC0003DMT400069039;Parent=PGSC0003DMG400026857;Source_id=PGSC0003DMG000034964;Class=2;name="Splicing factor 3B subunit"
ST4.03ch03	2143393	2149737	ID=PGSC0003DMT400012916;Parent=PGSC0003DMG400005035;Source_id=RNASEQ38.4079.0;Mapping_depth=10.894557;Class=1;name="ARF GAP-like zinc finger-containing protein ZIGA3"
ST4.03ch03	2143393	2149737	ID=PGSC0003DMT400012917;Parent=PGSC0003DMG400005035;Source_id=RNASEQ38.4079.1;Mapping_depth=14.534473;Class=1;name="ARF GAP-like zinc finger-containing protein ZIGA3"
ST4.03ch03	2143393	2149737	ID=PGSC0003DMT400012918;Parent=PGSC0003DMG400005035;Source_id=RNASEQ38.4079.2;Mapping_depth=23.125999;Class=1;name="ARF GAP-like zinc finger-containing protein ZIGA3"
ST4.03ch03	2143393	2149737	ID=PGSC0003DMT400012919;Parent=PGSC0003DMG400005035;Source_id=RNASEQ38.4079.3;Mapping_depth=10.609715;Class=1;name="ARF GAP-like zinc finger-containing protein ZIGA3"
ST4.03ch03	2164258	2171987	ID=PGSC0003DMT400012974;Parent=PGSC0003DMG400005056;Source_id=RNASEQ38.4089.1;Mapping_depth=21.304915;Class=1;name="Sphingosine kinase"
ST4.03ch03	2164258	2171987	ID=PGSC0003DMT400012975;Parent=PGSC0003DMG400005056;Source_id=RNASEQ38.4089.2;Mapping_depth=93.639905;Class=1;name="Sphingosine kinase"
ST4.03ch03	2164258	2171987	ID=PGSC0003DMT400012976;Parent=PGSC0003DMG400005056;Source_id=RNASEQ38.4089.3;Mapping_depth=90.875085;Class=1;name="Sphingosine kinase"
ST4.03ch03	2164258	2171987	ID=PGSC0003DMT400012977;Parent=PGSC0003DMG400005056;Source_id=RNASEQ38.4089.4;Mapping_depth=14.075057;Class=1;name="Sphingosine kinase"
ST4.03ch03	2165382	2171983	ID=PGSC0003DMT400012978;Parent=PGSC0003DMG400005056;Source_id=RNASEQ38.4089.5;Mapping_depth=26.458675;Class=1;name="Sphingosine kinase"
ST4.03ch03	2564780	2568684	ID=PGSC0003DMT400013035;Parent=PGSC0003DMG400005080;Source_id=RNASEQ38.4473.0;Mapping_depth=1055.271952;Class=1;name="Non-intrinsic ABC protein"
ST4.03ch03	2632006	2635868	ID=PGSC0003DMT400061839;Parent=PGSC0003DMG400024059;Source_id=RNASEQ18.3233.0;Mapping_depth=805.856044;Class=1;name="Vacuolar protein sorting-associated protein VPS28"
ST4.03ch03	2633081	2635868	ID=PGSC0003DMT400061840;Parent=PGSC0003DMG400024059;Source_id=RNASEQ18.3233.1;Mapping_depth=26.734322;Class=1;name="Vacuolar protein sorting-associated protein VPS28"
ST4.03ch03	2740455	2745217	ID=PGSC0003DMT400061846;Parent=PGSC0003DMG400024063;Source_id=RNASEQ18.3339.0;Mapping_depth=554.173647;Class=2;name="Phytoene synthase 1, chloroplastic"
ST4.03ch03	2742065	2744858	ID=PGSC0003DMT400061845;Parent=PGSC0003DMG400024063;Source_id=PGSC0003DMG000031458;Class=2;name="Phytoene synthase 1, chloroplastic"
ST4.03ch03	2770615	2773241	ID=PGSC0003DMT400061873;Parent=PGSC0003DMG402024074;Source_id=RNASEQ18.3358.0;Mapping_depth=902.119897;Class=1;name="Conserved gene of unknown function"
ST4.03ch03	2895300	2899344	ID=PGSC0003DMT400061895;Parent=PGSC0003DMG400024082;Source_id=RNASEQ18.3505.0;Mapping_depth=366.912630;Class=1;name="AMP dependent ligase"
ST4.03ch03	2914947	2916001	ID=PGSC0003DMT400061896;Parent=PGSC0003DMG400024083;Source_id=RNASEQ18.3516.0;Mapping_depth=5159.876777;Class=1;name="Conserved gene of unknown function"
ST4.03ch03	2965107	2966910	ID=PGSC0003DMT400048067;Parent=PGSC0003DMG400018677;Source_id=RNASEQ49.2019.1;Mapping_depth=475.349054;Class=1;name="Lectin kinase"
ST4.03ch03	2965107	2969603	ID=PGSC0003DMT400048068;Parent=PGSC0003DMG400018677;Source_id=RNASEQ49.2020.0;Mapping_depth=483.110384;Class=1;name="Lectin kinase"
ST4.03ch03	3067182	3072349	ID=PGSC0003DMT400048079;Parent=PGSC0003DMG400018681;Source_id=RNASEQ49.2093.0;Mapping_depth=877.306242;Class=1;name="DNA helicase"
ST4.03ch03	3069455	3072349	ID=PGSC0003DMT400048080;Parent=PGSC0003DMG400018681;Source_id=RNASEQ49.2093.1;Mapping_depth=84.713721;Class=1;name="DNA helicase"
ST4.03ch03	3106659	3108625	ID=PGSC0003DMT400048045;Parent=PGSC0003DMG400018670;Source_id=RNASEQ49.2164.0;Mapping_depth=462.547026;Class=1;name="Amino acid transporter"
ST4.03ch03	3133524	3135823	ID=PGSC0003DMT400048092;Parent=PGSC0003DMG400018685;Source_id=RNASEQ49.2199.0;Mapping_depth=9270.947363;Class=2;name="High mobility group protein 2 HMG2"
ST4.03ch03	3133768	3139031	ID=PGSC0003DMT400048091;Parent=PGSC0003DMG400018685;Source_id=PGSC0003DMG000024352;Class=2;name="High mobility group protein 2 HMG2"
ST4.03ch03	3159055	3160231	ID=PGSC0003DMT400048093;Parent=PGSC0003DMG400018686;Source_id=RNASEQ49.2213.0;Mapping_depth=100.064752;Class=1;name="Ubiquitin protein 2"
ST4.03ch03	3310524	3311289	ID=PGSC0003DMT400058094;Parent=PGSC0003DMG400022550;Source_id=RNASEQ40.59.1;Mapping_depth=1159.340264;Class=1;name="Arginine/serine-rich-splicing factor"
ST4.03ch03	3316493	3322469	ID=PGSC0003DMT400058013;Parent=PGSC0003DMG400022524;Source_id=RNASEQ40.70.0;Mapping_depth=341.343452;Class=1;name="Iron ion binding / oxidoreductase/ oxidoreductase, acting on paired donors, with incorporation or reduction of molecular oxygen, 2-oxoglutarate as one donor, and incorporation of one atom each of oxygen into both donors"
ST4.03ch03	3333679	3340256	ID=PGSC0003DMT400058097;Parent=PGSC0003DMG400022551;Source_id=RNASEQ40.86.1;Mapping_depth=260.209742;Class=1;name="Protein phosphatase 2c"
ST4.03ch03	3333679	3340256	ID=PGSC0003DMT400058098;Parent=PGSC0003DMG400022551;Source_id=RNASEQ40.86.2;Mapping_depth=18.644711;Class=1;name="Protein phosphatase 2c"
ST4.03ch03	3411541	3419413	ID=PGSC0003DMT400058023;Parent=PGSC0003DMG400022528;Source_id=RNASEQ40.146.0;Mapping_depth=26.044539;Class=2;name="Vacuolar sorting protein"
ST4.03ch03	3411541	3421253	ID=PGSC0003DMT400058024;Parent=PGSC0003DMG400022528;Source_id=RNASEQ40.146.1;Mapping_depth=221.106963;Class=2;name="Vacuolar sorting protein"
ST4.03ch03	3411628	3420907	ID=PGSC0003DMT400058022;Parent=PGSC0003DMG400022528;Source_id=PGSC0003DMG000029503;Class=2;name="Vacuolar sorting protein"
ST4.03ch03	3440436	3442347	ID=PGSC0003DMT400058111;Parent=PGSC0003DMG400022557;Source_id=RNASEQ40.162.0;Mapping_depth=439.844665;Class=1;name="Conserved gene of unknown function"
ST4.03ch03	3440436	3444555	ID=PGSC0003DMT400058112;Parent=PGSC0003DMG400022557;Source_id=RNASEQ40.162.1;Mapping_depth=48.961334;Class=1;name="Conserved gene of unknown function"
ST4.03ch03	3441974	3444552	ID=PGSC0003DMT400058113;Parent=PGSC0003DMG400022557;Source_id=RNASEQ40.162.3;Mapping_depth=45.826587;Class=1;name="Conserved gene of unknown function"
ST4.03ch03	3460225	3468141	ID=PGSC0003DMT400058026;Parent=PGSC0003DMG400022529;Source_id=RNASEQ40.183.1;Mapping_depth=12.514361;Class=1;name="Conserved gene of unknown function"
ST4.03ch03	3460225	3468141	ID=PGSC0003DMT400058027;Parent=PGSC0003DMG400022529;Source_id=RNASEQ40.183.2;Mapping_depth=27.980533;Class=1;name="Conserved gene of unknown function"
ST4.03ch03	3462687	3468141	ID=PGSC0003DMT400058028;Parent=PGSC0003DMG400022529;Source_id=RNASEQ40.183.3;Mapping_depth=13.508816;Class=1;name="Conserved gene of unknown function"
ST4.03ch03	3572573	3580399	ID=PGSC0003DMT400058126;Parent=PGSC0003DMG400022562;Source_id=RNASEQ40.319.1;Mapping_depth=444.628891;Class=1;name="Calcium-dependent protein kinase"
ST4.03ch03	3573545	3578196	ID=PGSC0003DMT400058127;Parent=PGSC0003DMG400022562;Source_id=RNASEQ40.319.3;Mapping_depth=206.518895;Class=1;name="Calcium-dependent protein kinase"
ST4.03ch03	3920785	3925080	ID=PGSC0003DMT400058139;Parent=PGSC0003DMG400022569;Source_id=RNASEQ40.621.0;Mapping_depth=1078.465922;Class=1;name="Proteasome subunit beta type-1"
ST4.03ch03	4149273	4152045	ID=PGSC0003DMT400058087;Parent=PGSC0003DMG400022548;Source_id=RNASEQ40.971.3;Mapping_depth=35.821172;Class=1;name="Syntaxin 81"
ST4.03ch03	4231153	4233657	ID=PGSC0003DMT400058089;Parent=PGSC0003DMG400022549;Source_id=RNASEQ40.1085.0;Mapping_depth=26.205403;Class=1;name="Phosphoric diester hydrolase"
ST4.03ch03	4231153	4234924	ID=PGSC0003DMT400058090;Parent=PGSC0003DMG400022549;Source_id=RNASEQ40.1085.1;Mapping_depth=332.428649;Class=1;name="Phosphoric diester hydrolase"
ST4.03ch03	4231153	4234924	ID=PGSC0003DMT400058091;Parent=PGSC0003DMG400022549;Source_id=RNASEQ40.1085.2;Mapping_depth=145.225487;Class=1;name="Phosphoric diester hydrolase"
ST4.03ch03	4747483	4755248	ID=PGSC0003DMT400050400;Parent=PGSC0003DMG403019589;Source_id=RNASEQ38.3755.0;Mapping_depth=10.152231;Class=1;name="Conserved gene of unknown function"
ST4.03ch03	4747483	4755248	ID=PGSC0003DMT400050401;Parent=PGSC0003DMG403019589;Source_id=RNASEQ38.3755.1;Mapping_depth=169.589856;Class=1;name="Conserved gene of unknown function"
ST4.03ch03	4747483	4755248	ID=PGSC0003DMT400050402;Parent=PGSC0003DMG403019589;Source_id=RNASEQ38.3755.2;Mapping_depth=18.282777;Class=1;name="Conserved gene of unknown function"
ST4.03ch03	4957061	4964639	ID=PGSC0003DMT400062642;Parent=PGSC0003DMG400024377;Source_id=RNASEQ32.2853.0;Mapping_depth=18.363904;Class=1;name="Conserved gene of unknown function"
ST4.03ch03	4957061	4964639	ID=PGSC0003DMT400062643;Parent=PGSC0003DMG400024377;Source_id=RNASEQ32.2853.1;Mapping_depth=9.006653;Class=1;name="Conserved gene of unknown function"
ST4.03ch03	4957061	4964639	ID=PGSC0003DMT400062644;Parent=PGSC0003DMG400024377;Source_id=RNASEQ32.2853.2;Mapping_depth=126.067978;Class=1;name="Conserved gene of unknown function"
ST4.03ch03	5423049	5426953	ID=PGSC0003DMT400043059;Parent=PGSC0003DMG400016697;Source_id=RNASEQ8.1419.0;Mapping_depth=659.792465;Class=1;name="Eukaryotic translation initiation factor"
ST4.03ch03	5423559	5425258	ID=PGSC0003DMT400043058;Parent=PGSC0003DMG400016697;Source_id=PGSC0003DMG000021701;Class=2;name="Eukaryotic translation initiation factor"
ST4.03ch03	5427771	5432107	ID=PGSC0003DMT400043057;Parent=PGSC0003DMG402016696;Source_id=RNASEQ8.1413.0;Mapping_depth=982.957840;Class=2;name="Eukaryotic translation initiation factor"
ST4.03ch03	5430453	5431799	ID=PGSC0003DMT400043056;Parent=PGSC0003DMG402016696;Source_id=PGSC0003DMG000021704;Class=2;name="Eukaryotic translation initiation factor"
ST4.03ch03	5454896	5459075	ID=PGSC0003DMT400043050;Parent=PGSC0003DMG401016693;Source_id=RNASEQ8.1354.3;Mapping_depth=251.434711;Class=1;name="Ubiquitin-protein ligase"
ST4.03ch03	5454960	5458936	ID=PGSC0003DMT400043046;Parent=PGSC0003DMG401016693;Source_id=PGSC0003DMG000021706;Class=2;name="Ubiquitin-protein ligase"
ST4.03ch03	5467673	5469199	ID=PGSC0003DMT400043047;Parent=PGSC0003DMG402016693;Source_id=RNASEQ8.1353.2;Mapping_depth=15.075124;Class=1;name="Ubiquitin-protein ligase"
ST4.03ch03	5538838	5544956	ID=PGSC0003DMT400043036;Parent=PGSC0003DMG400016690;Source_id=RNASEQ8.1315.1;Mapping_depth=18.480753;Class=1;name="Ubiquitin-protein ligase"
ST4.03ch03	5538838	5544956	ID=PGSC0003DMT400043037;Parent=PGSC0003DMG400016690;Source_id=RNASEQ8.1315.2;Mapping_depth=189.316736;Class=1;name="Ubiquitin-protein ligase"
ST4.03ch03	5538838	5544956	ID=PGSC0003DMT400043038;Parent=PGSC0003DMG400016690;Source_id=RNASEQ8.1315.3;Mapping_depth=19.929044;Class=1;name="Ubiquitin-protein ligase"
ST4.03ch03	5737292	5744373	ID=PGSC0003DMT400043023;Parent=PGSC0003DMG400016686;Source_id=RNASEQ8.1224.1;Mapping_depth=123.498259;Class=1;name="Conserved gene of unknown function"
ST4.03ch03	5737292	5744373	ID=PGSC0003DMT400043024;Parent=PGSC0003DMG400016686;Source_id=RNASEQ8.1224.2;Mapping_depth=62.246730;Class=1;name="Conserved gene of unknown function"
ST4.03ch03	5737292	5744373	ID=PGSC0003DMT400043025;Parent=PGSC0003DMG400016686;Source_id=RNASEQ8.1224.3;Mapping_depth=75.024240;Class=1;name="Conserved gene of unknown function"
ST4.03ch03	5739663	5744373	ID=PGSC0003DMT400043022;Parent=PGSC0003DMG400016686;Source_id=RNASEQ8.1224.0;Mapping_depth=129.497721;Class=1;name="Conserved gene of unknown function"
ST4.03ch03	6842269	6848976	ID=PGSC0003DMT400023482;Parent=PGSC0003DMG400009092;Source_id=RNASEQ16.3939.0;Mapping_depth=776.220276;Class=2;name="ADP-ribosylation factor"
ST4.03ch03	6842507	6843807	ID=PGSC0003DMT400023481;Parent=PGSC0003DMG400009092;Source_id=PGSC0003DMG000011700;Class=2;name="ADP-ribosylation factor"
ST4.03ch03	6870611	6875715	ID=PGSC0003DMT400023401;Parent=PGSC0003DMG400009062;Source_id=RNASEQ16.3944.0;Mapping_depth=101.272767;Class=1;name="Beta-glucanase"
ST4.03ch03	6870611	6875715	ID=PGSC0003DMT400023402;Parent=PGSC0003DMG400009062;Source_id=RNASEQ16.3944.1;Mapping_depth=27.011436;Class=1;name="Beta-glucanase"
ST4.03ch03	6874310	6875715	ID=PGSC0003DMT400023404;Parent=PGSC0003DMG400009062;Source_id=RNASEQ16.3944.3;Mapping_depth=9.500266;Class=1;name="Beta-glucanase"
ST4.03ch03	7008714	7015292	ID=PGSC0003DMT400038515;Parent=PGSC0003DMG400014868;Source_id=RNASEQ34.10854.0;Mapping_depth=170.437396;Class=1;name="Conserved gene of unknown function"
ST4.03ch03	7008714	7015292	ID=PGSC0003DMT400038516;Parent=PGSC0003DMG400014868;Source_id=RNASEQ34.10854.1;Mapping_depth=31.237432;Class=1;name="Conserved gene of unknown function"
ST4.03ch03	7010459	7015292	ID=PGSC0003DMT400038517;Parent=PGSC0003DMG400014868;Source_id=RNASEQ34.10854.2;Mapping_depth=51.252468;Class=1;name="Conserved gene of unknown function"
ST4.03ch03	10242614	10249175	ID=PGSC0003DMT400008676;Parent=PGSC0003DMG400003363;Source_id=RNASEQ39.946.1;Mapping_depth=352.590412;Class=1;name="DNA double-strand break repair rad50 ATPase"
ST4.03ch03	10247467	10249175	ID=PGSC0003DMT400008675;Parent=PGSC0003DMG400003363;Source_id=RNASEQ39.946.0;Mapping_depth=813.563261;Class=1;name="DNA double-strand break repair rad50 ATPase"
ST4.03ch03	10334629	10340005	ID=PGSC0003DMT400048302;Parent=PGSC0003DMG400018768;Source_id=RNASEQ3.2024.0;Mapping_depth=945.532580;Class=1;name="Conserved gene of unknown function"
ST4.03ch03	14195006	14204658	ID=PGSC0003DMT400002828;Parent=PGSC0003DMG400001104;Source_id=RNASEQ25.5828.0;Mapping_depth=908.824909;Class=1;name="DEAD-box ATP-dependent RNA helicase 37"
ST4.03ch03	15234034	15243609	ID=PGSC0003DMT400013995;Parent=PGSC0003DMG400005489;Source_id=PGSC0003DMG000007037;Class=2;name="Eukaryotic translation initiation factor 2 family protein / eIF-2 family protein"
ST4.03ch03	17989957	17995428	ID=PGSC0003DMT400067694;Parent=PGSC0003DMG400026328;Source_id=RNASEQ2.564.0;Mapping_depth=811.424731;Class=1;name="WD-repeat protein"
ST4.03ch03	20174648	20183799	ID=PGSC0003DMT400033674;Parent=PGSC0003DMG400012934;Source_id=RNASEQ3.3568.0;Mapping_depth=278.314655;Class=1;name="Glycoside hydrolase family 28 protein / polygalacturonase (pectinase) family protein"
ST4.03ch03	20609028	20615245	ID=PGSC0003DMT400084311;Parent=PGSC0003DMG400033929;Source_id=RNASEQ65.572.2;Mapping_depth=135.700914;Class=4;name="ATP binding protein"
ST4.03ch03	20612246	20615245	ID=PGSC0003DMT400084310;Parent=PGSC0003DMG400033929;Source_id=RNASEQ65.572.1;Mapping_depth=81.837728;Class=4;name="ATP binding protein"
ST4.03ch03	20612902	20615245	ID=PGSC0003DMT400084309;Parent=PGSC0003DMG400033929;Source_id=RNASEQ65.572.0;Mapping_depth=75.014893;Class=4;name="ATP binding protein"
ST4.03ch03	22255678	22257338	ID=PGSC0003DMT400050960;Parent=PGSC0003DMG400019788;Source_id=RNASEQ45.967.1;Mapping_depth=31.339182;Class=1;name="Multidrug resistance pump"
ST4.03ch03	22779299	22783817	ID=PGSC0003DMT400025106;Parent=PGSC0003DMG400009699;Source_id=RNASEQ26.4618.2;Mapping_depth=89.773289;Class=1;name="Guanylate kinase"
ST4.03ch03	22779299	22783817	ID=PGSC0003DMT400025107;Parent=PGSC0003DMG400009699;Source_id=RNASEQ26.4618.3;Mapping_depth=194.777304;Class=1;name="Guanylate kinase"
ST4.03ch03	23453525	23462475	ID=PGSC0003DMT400083485;Parent=PGSC0003DMG400033345;Source_id=RNASEQ52.6719.0;Mapping_depth=1121.664071;Class=4;name="Root border cell-specific protein"
ST4.03ch03	24970729	24975576	ID=PGSC0003DMT400021841;Parent=PGSC0003DMG400008477;Source_id=RNASEQ30.389.0;Mapping_depth=902.084470;Class=1;name="Cystathionine gamma-synthase isoform 2"
ST4.03ch03	32116228	32118781	ID=PGSC0003DMT400047481;Parent=PGSC0003DMG400018449;Source_id=RNASEQ57.3284.0;Mapping_depth=13326.000253;Class=1;name="Actin"
ST4.03ch03	33947580	33950763	ID=PGSC0003DMT400043158;Parent=PGSC0003DMG400016746;Source_id=RNASEQ45.3787.1;Mapping_depth=31.794425;Class=1;name="Short chain alcohol dehydrogenase"
ST4.03ch03	33947580	33950763	ID=PGSC0003DMT400043159;Parent=PGSC0003DMG400016746;Source_id=RNASEQ45.3787.2;Mapping_depth=360.957349;Class=1;name="Short chain alcohol dehydrogenase"
ST4.03ch03	34431996	34436659	ID=PGSC0003DMT400036346;Parent=PGSC0003DMG400013982;Source_id=RNASEQ20.4517.1;Mapping_depth=660.584935;Class=1;name="Proline transporter 1"
ST4.03ch03	35569481	35575976	ID=PGSC0003DMT400071268;Parent=PGSC0003DMG400027714;Source_id=RNASEQ5.967.0;Mapping_depth=1592.339702;Class=1;name="Eukaryotic translation initiation factor"
ST4.03ch03	36373995	36394203	ID=PGSC0003DMT400013465;Parent=PGSC0003DMG400005252;Source_id=RNASEQ5.358.1;Mapping_depth=548.075442;Class=1;name="Sec10"
ST4.03ch03	36636577	36641414	ID=PGSC0003DMT400013477;Parent=PGSC0003DMG400005258;Source_id=RNASEQ5.213.0;Mapping_depth=1434.554657;Class=1;name="GTP-binding"
ST4.03ch03	38427272	38431673	ID=PGSC0003DMT400048508;Parent=PGSC0003DMG400018845;Source_id=PGSC0003DMG000024614;Class=2;name="Protein DYAD"
ST4.03ch09	59551709	59554297	ID=PGSC0003DMT400053057;Parent=PGSC0003DMG402020585;Source_id=PGSC0003DMG000027017;Class=2;name="Rpi-vnt1"
