# Supplementary material for: Recognition of Pep-13/25 MAMPs of Phytophthora localizes to an RLK locus in Solanum microdontum
Source: Front Plant Sci. 2023 Jan 12;13:1037030. doi: 10.3389/fpls.2022.1037030 (PMC9879208; doi:10.3389/fpls.2022.1037030)
Supplement: Supplementary file 7 [file Table_4.xlsx]

## Sheet: Sheet1
Table S4. Molecular markers used in this study
Primer	Position (Chr3 of DM v4.03)	Sequence	Marker Type
M2_F	0.830	CCAATGGAGGGACGTGGAAA	HRM
M2_R	0.830	CGTATATAGCCAGCTGGTATCA	HRM
M13_F	2.560	CACAGCAGCATGTAACTGATT	HRM
M13_R	2.560	GGAGTATTTAGAAGGGTGTACT	HRM
M57_F	1.270	CCATAATTTCCCAGCTCCAAA	HRM
M57_R	1.270	CCGACAATTATGAGCTTTGAAT	HRM
M71_F	1.375	GTATACGTACCAGTAAACCTAT	HRM
M71_R	1.375	GATCCTTACCATGCGAGATT	HRM
M67_F	1.611	GATGGTGTGTACGCAACCTTA	HRM
M67_R	1.611	CTCTCACATTTCCTCCCATCA	HRM
M66_F	1.541	GTGAATCCCACTAATAGCAACA	HRM
M66_R	1.541	CTTTTCCAGGTATGGGAATCT	HRM
M4_F	1.530	CAATTTAGGTATATATGTAGGA	HRM
M4_R	1.530	CGTACAATAGAGCTTTATGGTT	HRM
M63_F	1.528	GTGAAACATAGCACTGCTAGA	HRM
M63_R	1.528	CACTAGGATGATGGTCTTTGA	HRM
M80_F	1.705	CACAAAGTCATCATTGCAAT	HRM
M80_R	1.705	GTTGACATGGGCATTTAACA	HRM
M40_F	1.740	ACAATCAATCTATGAACTTCAAT	HRM
M40_R	1.740	GGCATCAACATGATTTTAAACA	HRM
M69_F	1.882	CCAACACTGTTCGATCAAAGTT	HRM
M69_R	1.882	CTCTGGAACCTTTCAGAATATGA	HRM
M6_F	1.980	AGGCCATGCTTGTGAGTGA	HRM
M6_R	1.980	CTTCAAGTTCTTTGAGGACTT	HRM
M10_F	1.990	CTTACCATTTCCATCAGCGAT	HRM
M10_R	1.990	GTCGGGTCAATCAACTCCTT	HRM
1.429-F	1.429	AAGGTGAGGAGTCTTGGGAGG	HRM
1.429-R	1.429	CTTCAGCGTGTGTCTTTGCC	HRM
S047-F	GIG BAC	CAAGAGGAGGATAAGTACGC	HRM
S047-R	GIG BAC	AAGGGTAGGCTTAACGTATT	HRM
S050-F	GIG BAC	CAACTTCCAAAGGGCATAAC	HRM
S050-R	GIG BAC	ACTTCTGCAACTTCGACTAC	HRM
2-BAC-500_F	GIG BAC	GCCTCTTTGGTACGGTTCAATAA	HRM
2-BAC-500_R	GIG BAC	GAGTAGATAGGACCCTGCACATA	HRM
S085-F	GIG BAC	ATGGCGGAAGTTATGTTCTT	HRM
S085-R	GIG BAC	ATCCAGCTTAATTTGTCCGT	HRM
S041-F	GIG BAC	GTGAAAGACAGTGTTGAGAC	HRM
S041-R	GIG BAC	ACAAGCAAGAGACTTCATCA	HRM
0.746-F	0.746	GAACCCATAACCCAGAATGCT	CAPS
0.746-R	0.746	AAGCGGGTAAAACTCTCACC	CAPS
1.22-F	1.220	TGCTGAAGAAAAGGACATGT	PCR
1.22-R	1.220	TAATTCTCAACTTCACCGGT	PCR
1.23-F	1.230	GGTCGAGTCCCTGATTTT	CAPS
1.23-R	1.230	TGAAGCGCGAGTAATTTC	CAPS
1.37-F	1.370	ATGGACAACACATTCAGGTT	PCR
1.37-R	1.370	GTTATGCCTAGTTCAGCCAT	PCR
1.579-F	1.579	CGTAACATCCTCACCCCAAG	CAPS
1.579-R	1.579	AACGCCCAGAAAGAAATCGA	CAPS
1.783_2-F	1.783	GGTTTGGAAGAGAGTGGCAA	CAPS
1.783_2-F	1.783	CTGTTCTGGACCCAAGGTTC	CAPS
1.431-F	1.431	TCCTCATCCAGCAAGACGTT	HRM
1.431-R	1.431	GACATCAGGCAGAGACTAAGCA	HRM
1.548-F	1.548	AGAATGTCAACTCTTCATGCATACG	HRM
1.548-R	1.548	CACTGGATATGTAGTTGATGGACG	HRM
1.560-F	1.560	AAAGGGTCCATATTTAACACCTCAC	HRM
1.560-R	1.560	TTTTATGGGGTTGGGGATTATCTTC	HRM
